# Supplementary material for: A cross-sectional network analysis of toxic leadership behaviors among nursing managers and anxiety-depression-stress among nurses: an exploratory study
Source: Front Public Health. 2026 Jun 12;14:1822811. doi: 10.3389/fpubh.2026.1822811 (PMC13303396; doi:10.3389/fpubh.2026.1822811)
Supplement: Supplementary file 1 [file Table_2.xlsx]

## Sheet: Sheet1
Age(years)	Gender	Education	Professional title	Employment types	Nursing experience (years)	Hospital types	Department	TOXBH-NM	IB	Item 1	Item 2	Item 3	Item 4	Item 5	Item 6	Item 7	Item 8	Item 9	Item 10	Item 11	Item 12	Item 13	Item 14	Item 15	NB	Item 16	Item 17	Item 18	Item 19	Item 20	Item 21	Item 22	Item 23	Item 24	SPB	Item 25	Item 26	Item 27	HB	Item 28	Item 29	Item 30	DASS	DEP	Item 1	Item 2	Item 3	Item 4	Item 5
39	Female	Associate degree	Intermediate-level	Permanent employee	10~15	Level III Hospital	Nursing Department		30	2	2	2	2	2	2	2	2	2	2	2	2	2	2	2	20	2	2	2	2	3	2	2	3	2	6	2	2	2	6	2	2	2		3	1	1	0	1	0
35	Female	Bachelor's degree	Intermediate-level	Permanent employee	10~15	Level II Hospital	Surgical System		15	1	1	1	1	1	1	1	1	1	1	1	1	1	1	1	9	1	1	1	1	1	1	1	1	1	3	1	1	1	3	1	1	1		0	0	0	0	0	0
37	Female	Bachelor's degree	Intermediate-level	Permanent employee	15~20	Level II Hospital	Surgical System		15	1	1	1	1	1	1	1	1	1	1	1	1	1	1	1	9	1	1	1	1	1	1	1	1	1	3	1	1	1	3	1	1	1		0	0	0	0	0	0
22	Female	master's degree~	Junior-level	Non-permanent staff	<5	Level II Hospital	Outpatient and Emergency System		15	1	1	1	1	1	1	1	1	1	1	1	1	1	1	1	16	1	2	4	1	4	1	1	1	1	4	2	1	1	3	1	1	1		0	0	0	0	0	0
39	Female	Bachelor's degree	Intermediate-level	Non-permanent staff	10~15	Level II Hospital	Gynecology and Obstetrics System		15	1	1	1	1	1	1	1	1	1	1	1	1	1	1	1	9	1	1	1	1	1	1	1	1	1	3	1	1	1	3	1	1	1		0	0	0	0	0	0
32	Female	Bachelor's degree	Junior-level	Non-permanent staff	5~10	Level II Hospital	Surgical System		15	1	1	1	1	1	1	1	1	1	1	1	1	1	1	1	9	1	1	1	1	1	1	1	1	1	3	1	1	1	3	1	1	1		0	0	0	0	0	0
36	Female	master's degree~	Intermediate-level	Non-permanent staff	10~15	Level II Hospital	Nursing Department		18	1	3	1	1	1	1	1	1	1	1	1	1	1	2	1	11	1	1	1	1	2	1	2	1	1	3	1	1	1	3	1	1	1		1	0	1	0	0	0
34	Female	Bachelor's degree	Intermediate-level	Permanent employee	10~15	Level II Hospital	Surgical System		15	1	1	1	1	1	1	1	1	1	1	1	1	1	1	1	9	1	1	1	1	1	1	1	1	1	3	1	1	1	3	1	1	1		0	0	0	0	0	0
37	Female	master's degree~	Intermediate-level	Non-permanent staff	15~20	Level I Hospital	Internal Medicine System		16	1	2	1	1	1	1	1	1	1	1	1	1	1	1	1	15	1	4	4	1	1	1	1	1	1	3	1	1	1	3	1	1	1		0	0	0	0	0	0
35	Female	Bachelor's degree	Intermediate-level	Permanent employee	10~15	Level III Hospital	Internal Medicine System		15	1	1	1	1	1	1	1	1	1	1	1	1	1	1	1	13	1	1	5	1	1	1	1	1	1	3	1	1	1	3	1	1	1		0	0	0	0	0	0
32	Female	Bachelor's degree	Junior-level	Non-permanent staff	5~10	Level II Hospital	Gynecology and Obstetrics System		30	2	2	2	2	2	2	2	2	2	2	2	2	2	2	2	18	2	2	2	2	2	2	2	2	2	6	2	2	2	6	2	2	2		7	1	1	1	1	1
29	Female	Bachelor's degree	Junior-level	Permanent employee	<5	Level II Hospital	Internal Medicine System		31	2	2	2	2	2	3	2	2	2	2	2	2	2	2	2	18	2	2	2	2	2	2	2	2	2	6	2	2	2	6	2	2	2		7	1	1	1	1	1
32	Female	Bachelor's degree	Junior-level	Non-permanent staff	10~15	Level III Hospital	Outpatient and Emergency System		75	5	5	5	5	5	5	5	5	5	5	5	5	5	5	5	45	5	5	5	5	5	5	5	5	5	15	5	5	5	15	5	5	5		21	3	3	3	3	3
28	Female	master's degree~	Junior-level	Non-permanent staff	<5	Level III Hospital	Pediatric System		19	2	2	2	2	1	1	1	1	1	1	1	1	1	1	1	9	1	1	1	1	1	1	1	1	1	3	1	1	1	3	1	1	1		1	0	0	1	0	0
31	Female	Bachelor's degree	Junior-level	Permanent employee	5~10	Level III Hospital	Internal Medicine System		43	3	4	1	4	3	1	2	3	3	2	3	4	3	4	3	23	3	3	2	2	3	2	2	5	1	11	4	3	4	8	2	3	3		14	2	2	3	2	2
36	Female	Bachelor's degree	Intermediate-level	Permanent employee	15~20	Level III Hospital	Surgical System		15	1	1	1	1	1	1	1	1	1	1	1	1	1	1	1	13	1	1	1	5	1	1	1	1	1	3	1	1	1	3	1	1	1		0	0	0	0	0	0
34	Female	Bachelor's degree	Intermediate-level	Non-permanent staff	10~15	Level III Hospital	Surgical System		27	2	4	3	4	2	1	2	1	1	1	1	2	1	1	1	20	1	2	5	1	5	2	1	2	1	3	1	1	1	3	1	1	1		1	0	1	0	0	0
40	Female	Bachelor's degree	Intermediate-level	Permanent employee	15~20	Level III Hospital	Internal Medicine System		15	1	1	1	1	1	1	1	1	1	1	1	1	1	1	1	9	1	1	1	1	1	1	1	1	1	3	1	1	1	3	1	1	1		2	0	0	0	0	1
28	Female	master's degree~	Junior-level	Non-permanent staff	<5	Level II Hospital	Critical Care System		15	1	1	1	1	1	1	1	1	1	1	1	1	1	1	1	9	1	1	1	1	1	1	1	1	1	3	1	1	1	3	1	1	1		0	0	0	0	0	0
32	Female	Bachelor's degree	Intermediate-level	Permanent employee	5~10	Level III Hospital	Surgical System		28	2	2	2	2	2	2	2	2	2	2	2	2	1	1	2	15	2	2	1	2	1	2	1	3	1	5	2	2	1	5	2	1	2		7	1	1	1	1	1
38	Female	Bachelor's degree	Intermediate-level	Non-permanent staff	10~15	Level III Hospital	Internal Medicine System		17	1	3	1	1	1	1	1	1	1	1	1	1	1	1	1	9	1	1	1	1	1	1	1	1	1	3	1	1	1	3	1	1	1		0	0	0	0	0	0
27	Female	master's degree~	Junior-level	Non-permanent staff	<5	Level III Hospital	Pediatric System		17	1	1	1	2	2	1	1	1	1	1	1	1	1	1	1	9	1	1	1	1	1	1	1	1	1	3	1	1	1	3	1	1	1		0	0	0	0	0	0
33	Female	Bachelor's degree	Junior-level	Non-permanent staff	10~15	Level II Hospital	Surgical System		27	2	2	2	2	1	2	2	1	2	2	2	2	1	2	2	15	2	2	2	2	2	2	1	1	1	6	2	2	2	5	2	1	2		7	1	1	1	1	1
24	Female	Bachelor's degree	Junior-level	Non-permanent staff	<5	Level III Hospital	Surgical System		15	1	1	1	1	1	1	1	1	1	1	1	1	1	1	1	9	1	1	1	1	1	1	1	1	1	3	1	1	1	3	1	1	1		0	0	0	0	0	0
30	Female	Bachelor's degree	Junior-level	Non-permanent staff	5~10	Level II Hospital	Surgical System		16	1	1	1	2	1	1	1	1	1	1	1	1	1	1	1	9	1	1	1	1	1	1	1	1	1	3	1	1	1	3	1	1	1		0	0	0	0	0	0
33	Female	master's degree~	Junior-level	Non-permanent staff	5~10	Level III Hospital	Critical Care System		20	4	2	1	2	1	1	1	1	1	1	1	1	1	1	1	14	1	1	4	1	3	1	1	1	1	10	4	4	2	9	1	4	4		6	1	0	2	1	0
29	Female	Bachelor's degree	Junior-level	Non-permanent staff	5~10	Level II Hospital	Outpatient and Emergency System		15	1	1	1	1	1	1	1	1	1	1	1	1	1	1	1	24	1	1	5	5	5	1	1	4	1	4	2	1	1	3	1	1	1		0	0	0	0	0	0
30	Female	Bachelor's degree	Junior-level	Non-permanent staff	5~10	Level II Hospital	Surgical System		30	3	3	2	2	2	2	2	2	1	1	2	2	2	2	2	25	2	2	4	5	4	2	1	4	1	5	3	1	1	5	1	2	2		1	1	0	0	0	0
48	Female	Bachelor's degree	Senior-level	Permanent employee	20~	Level III Hospital	Surgical System		15	1	1	1	1	1	1	1	1	1	1	1	1	1	1	1	9	1	1	1	1	1	1	1	1	1	3	1	1	1	3	1	1	1		0	0	0	0	0	0
26	Female	master's degree~	Junior-level	Non-permanent staff	<5	Level III Hospital	Surgical System		17	1	2	1	1	1	1	1	1	1	1	1	1	1	2	1	20	1	1	4	1	5	1	4	2	1	6	2	2	2	4	1	1	2		8	1	1	2	2	1
30	Female	Bachelor's degree	Junior-level	Non-permanent staff	5~10	Level III Hospital	Internal Medicine System		16	1	1	1	2	1	1	1	1	1	1	1	1	1	1	1	9	1	1	1	1	1	1	1	1	1	3	1	1	1	3	1	1	1		2	0	1	0	0	0
36	Female	Bachelor's degree	Junior-level	Non-permanent staff	10~15	Level III Hospital	Internal Medicine System		15	1	1	1	1	1	1	1	1	1	1	1	1	1	1	1	9	1	1	1	1	1	1	1	1	1	3	1	1	1	3	1	1	1		0	0	0	0	0	0
30	Female	Bachelor's degree	Junior-level	Non-permanent staff	5~10	Level II Hospital	Pediatric System		15	1	1	1	1	1	1	1	1	1	1	1	1	1	1	1	9	1	1	1	1	1	1	1	1	1	3	1	1	1	3	1	1	1		0	0	0	0	0	0
35	Female	Bachelor's degree	Intermediate-level	Permanent employee	10~15	Level III Hospital	Surgical System		15	1	1	1	1	1	1	1	1	1	1	1	1	1	1	1	9	1	1	1	1	1	1	1	1	1	3	1	1	1	3	1	1	1		0	0	0	0	0	0
31	Female	Bachelor's degree	Intermediate-level	Permanent employee	5~10	Level III Hospital	Internal Medicine System		16	1	1	1	1	1	1	1	1	1	1	1	2	1	1	1	10	1	2	1	1	1	1	1	1	1	4	2	1	1	3	1	1	1		0	0	0	0	0	0
47	Female	Bachelor's degree	Intermediate-level	Non-permanent staff	20~	Level III Hospital	Outpatient and Emergency System		15	1	1	1	1	1	1	1	1	1	1	1	1	1	1	1	9	1	1	1	1	1	1	1	1	1	3	1	1	1	3	1	1	1		0	0	0	0	0	0
36	Female	Bachelor's degree	Intermediate-level	Permanent employee	10~15	Level III Hospital	Surgical System		15	1	1	1	1	1	1	1	1	1	1	1	1	1	1	1	9	1	1	1	1	1	1	1	1	1	3	1	1	1	3	1	1	1		0	0	0	0	0	0
33	Female	Bachelor's degree	Junior-level	Non-permanent staff	5~10	Level III Hospital	Internal Medicine System		15	1	1	1	1	1	1	1	1	1	1	1	1	1	1	1	11	1	1	3	1	1	1	1	1	1	3	1	1	1	3	1	1	1		0	0	0	0	0	0
29	Female	Bachelor's degree	Junior-level	Non-permanent staff	5~10	Level II Hospital	Surgical System		15	1	1	1	1	1	1	1	1	1	1	1	1	1	1	1	9	1	1	1	1	1	1	1	1	1	3	1	1	1	3	1	1	1		0	0	0	0	0	0
23	Female	master's degree~	Junior-level	Non-permanent staff	<5	Level II Hospital	Gynecology and Obstetrics System		18	1	4	1	1	1	1	1	1	1	1	1	1	1	1	1	16	1	2	2	2	3	3	1	1	1	4	2	1	1	3	1	1	1		0	0	0	0	0	0
26	Female	master's degree~	Junior-level	Non-permanent staff	<5	Level III Hospital	Critical Care System		15	1	1	1	1	1	1	1	1	1	1	1	1	1	1	1	9	1	1	1	1	1	1	1	1	1	3	1	1	1	3	1	1	1		0	0	0	0	0	0
49	Female	Bachelor's degree	Senior-level	Permanent employee	20~	Level II Hospital	Function Department		15	1	1	1	1	1	1	1	1	1	1	1	1	1	1	1	9	1	1	1	1	1	1	1	1	1	3	1	1	1	3	1	1	1		0	0	0	0	0	0
35	Female	Bachelor's degree	Intermediate-level	Non-permanent staff	10~15	Level III Hospital	Surgical System		42	4	4	4	3	4	1	5	2	2	2	2	4	2	2	1	28	3	4	4	2	4	4	4	2	1	11	5	3	3	7	2	2	3		5	0	0	2	2	1
28	Female	master's degree~	Junior-level	Non-permanent staff	<5	Level II Hospital	Critical Care System		15	1	1	1	1	1	1	1	1	1	1	1	1	1	1	1	9	1	1	1	1	1	1	1	1	1	3	1	1	1	3	1	1	1		0	0	0	0	0	0
26	Female	master's degree~	Junior-level	Non-permanent staff	<5	Level III Hospital	Surgical System		15	1	1	1	1	1	1	1	1	1	1	1	1	1	1	1	9	1	1	1	1	1	1	1	1	1	3	1	1	1	3	1	1	1		0	0	0	0	0	0
35	Female	Bachelor's degree	Junior-level	Non-permanent staff	5~10	Level III Hospital	Internal Medicine System		15	1	1	1	1	1	1	1	1	1	1	1	1	1	1	1	9	1	1	1	1	1	1	1	1	1	3	1	1	1	3	1	1	1		0	0	0	0	0	0
32	Female	Bachelor's degree	Junior-level	Non-permanent staff	10~15	Level III Hospital	Gynecology and Obstetrics System		17	1	3	1	1	1	1	1	1	1	1	1	1	1	1	1	9	1	1	1	1	1	1	1	1	1	3	1	1	1	3	1	1	1		0	0	0	0	0	0
42	Female	Bachelor's degree	Intermediate-level	Non-permanent staff	15~20	Level III Hospital	Function Department		15	1	1	1	1	1	1	1	1	1	1	1	1	1	1	1	9	1	1	1	1	1	1	1	1	1	3	1	1	1	3	1	1	1		0	0	0	0	0	0
32	Female	Bachelor's degree	Junior-level	Non-permanent staff	5~10	Level III Hospital	Surgical System		17	1	2	1	2	1	1	1	1	1	1	1	1	1	1	1	20	1	3	4	1	4	4	1	1	1	3	1	1	1	3	1	1	1		2	0	1	0	1	0
26	Female	Bachelor's degree	Junior-level	Permanent employee	<5	Level II Hospital	Outpatient and Emergency System		15	1	1	1	1	1	1	1	1	1	1	1	1	1	1	1	9	1	1	1	1	1	1	1	1	1	3	1	1	1	3	1	1	1		0	0	0	0	0	0
31	Female	Bachelor's degree	Junior-level	Non-permanent staff	10~15	Level III Hospital	Surgical System		16	1	2	1	1	1	1	1	1	1	1	1	1	1	1	1	9	1	1	1	1	1	1	1	1	1	3	1	1	1	3	1	1	1		2	0	1	0	0	0
33	Female	Bachelor's degree	Junior-level	Non-permanent staff	5~10	Level II Hospital	Surgical System		17	3	1	1	1	1	1	1	1	1	1	1	1	1	1	1	9	1	1	1	1	1	1	1	1	1	3	1	1	1	3	1	1	1		0	0	0	0	0	0
30	Female	Bachelor's degree	Junior-level	Non-permanent staff	5~10	Level III Hospital	Critical Care System		24	5	3	1	3	1	1	2	1	1	1	1	1	1	1	1	9	1	1	1	1	1	1	1	1	1	3	1	1	1	3	1	1	1		2	1	0	1	0	0
34	Female	Bachelor's degree	Intermediate-level	Non-permanent staff	10~15	Level III Hospital	Surgical System		19	5	1	1	1	1	1	1	1	1	1	1	1	1	1	1	9	1	1	1	1	1	1	1	1	1	3	1	1	1	3	1	1	1		0	0	0	0	0	0
38	Female	Bachelor's degree	Intermediate-level	Non-permanent staff	15~20	Level III Hospital	Surgical System		17	1	2	1	2	1	1	1	1	1	1	1	1	1	1	1	9	1	1	1	1	1	1	1	1	1	3	1	1	1	3	1	1	1		1	0	1	0	0	0
27	Female	Bachelor's degree	Junior-level	Permanent employee	5~10	Level III Hospital	Critical Care System		15	1	1	1	1	1	1	1	1	1	1	1	1	1	1	1	16	1	1	4	1	5	1	1	1	1	3	1	1	1	3	1	1	1		0	0	0	0	0	0
27	Female	Bachelor's degree	Junior-level	Non-permanent staff	<5	Level III Hospital	Critical Care System		30	3	2	1	2	2	2	2	2	2	2	2	2	2	2	2	18	2	2	2	2	2	2	2	2	2	6	2	2	2	6	2	2	2		7	1	1	1	1	1
31	Female	Bachelor's degree	Junior-level	Non-permanent staff	10~15	Level III Hospital	Surgical System		15	1	1	1	1	1	1	1	1	1	1	1	1	1	1	1	9	1	1	1	1	1	1	1	1	1	3	1	1	1	3	1	1	1		0	0	0	0	0	0
29	Female	master's degree~	Junior-level	Non-permanent staff	5~10	Level II Hospital	Gynecology and Obstetrics System		38	4	5	3	1	1	3	4	4	1	1	3	4	2	1	1	24	1	4	5	1	4	1	2	4	2	10	4	3	3	11	4	3	4		7	0	1	2	3	0
30	Female	master's degree~	Junior-level	Non-permanent staff	5~10	Level III Hospital	Surgical System		15	1	1	1	1	1	1	1	1	1	1	1	1	1	1	1	9	1	1	1	1	1	1	1	1	1	3	1	1	1	3	1	1	1		1	0	1	0	0	0
33	Female	Bachelor's degree	Junior-level	Non-permanent staff	5~10	Level II Hospital	Surgical System		39	4	5	4	1	1	3	5	4	1	1	3	3	1	2	1	26	2	4	5	1	5	1	2	5	1	5	2	1	2	9	3	1	5		0	0	0	0	0	0
33	Female	master's degree~	Junior-level	Non-permanent staff	10~15	Level II Hospital	Internal Medicine System		15	1	1	1	1	1	1	1	1	1	1	1	1	1	1	1	9	1	1	1	1	1	1	1	1	1	3	1	1	1	3	1	1	1		0	0	0	0	0	0
33	Female	Bachelor's degree	Intermediate-level	Non-permanent staff	5~10	Level III Hospital	Internal Medicine System		15	1	1	1	1	1	1	1	1	1	1	1	1	1	1	1	9	1	1	1	1	1	1	1	1	1	3	1	1	1	3	1	1	1		0	0	0	0	0	0
30	Female	Bachelor's degree	Junior-level	Non-permanent staff	5~10	Level II Hospital	Internal Medicine System		15	1	1	1	1	1	1	1	1	1	1	1	1	1	1	1	9	1	1	1	1	1	1	1	1	1	3	1	1	1	3	1	1	1		0	0	0	0	0	0
35	Female	master's degree~	Junior-level	Non-permanent staff	10~15	Level III Hospital	Internal Medicine System		26	2	2	2	2	2	2	2	2	2	1	2	2	1	1	1	21	2	2	4	3	3	1	2	2	2	6	2	2	2	6	2	2	2		7	1	1	1	1	1
32	Female	Bachelor's degree	Intermediate-level	Permanent employee	5~10	Level III Hospital	Internal Medicine System		19	2	3	1	1	1	1	1	1	1	1	1	2	1	1	1	10	1	1	2	1	1	1	1	1	1	3	1	1	1	5	1	2	2		3	0	1	0	1	0
30	Female	Bachelor's degree	Junior-level	Non-permanent staff	<5	Level III Hospital	Internal Medicine System		15	1	1	1	1	1	1	1	1	1	1	1	1	1	1	1	9	1	1	1	1	1	1	1	1	1	3	1	1	1	3	1	1	1		0	0	0	0	0	0
27	Female	Bachelor's degree	Junior-level	Non-permanent staff	<5	Level III Hospital	Internal Medicine System		19	2	2	2	2	1	1	1	1	1	1	1	1	1	1	1	9	1	1	1	1	1	1	1	1	1	3	1	1	1	3	1	1	1		0	0	0	0	0	0
35	Female	Bachelor's degree	Intermediate-level	Non-permanent staff	10~15	Level III Hospital	Surgical System		16	1	2	1	1	1	1	1	1	1	1	1	1	1	1	1	9	1	1	1	1	1	1	1	1	1	3	1	1	1	3	1	1	1		0	0	0	0	0	0
30	Female	master's degree~	Junior-level	Non-permanent staff	5~10	Level II Hospital	Gynecology and Obstetrics System		34	4	5	4	1	1	1	5	4	1	1	3	1	1	1	1	24	1	3	5	1	5	1	2	5	1	5	2	1	2	8	2	1	5		4	1	1	1	0	0
33	Male	Bachelor's degree	Junior-level	Permanent employee	5~10	Level III Hospital	Critical Care System		75	5	5	5	5	5	5	5	5	5	5	5	5	5	5	5	45	5	5	5	5	5	5	5	5	5	15	5	5	5	15	5	5	5		17	3	3	3	3	1
29	Female	Bachelor's degree	Junior-level	Non-permanent staff	5~10	Level II Hospital	Surgical System		45	3	3	3	3	3	3	3	3	3	3	3	3	3	3	3	27	3	3	3	3	3	3	3	3	3	9	3	3	3	9	3	3	3		7	1	1	1	1	1
26	Female	master's degree~	Junior-level	Non-permanent staff	<5	Level III Hospital	Surgical System		20	1	2	1	2	2	1	1	2	2	1	1	1	1	1	1	9	1	1	1	1	1	1	1	1	1	3	1	1	1	5	1	2	2		0	0	0	0	0	0
23	Female	Bachelor's degree	Junior-level	Non-permanent staff	<5	Level III Hospital	Pediatric System		25	3	3	2	1	1	1	1	2	2	1	1	3	2	1	1	19	1	2	2	5	2	2	2	2	1	4	2	1	1	4	1	2	1		6	1	3	1	1	0
32	Female	Bachelor's degree	Junior-level	Non-permanent staff	5~10	Level II Hospital	Internal Medicine System		23	4	4	1	1	1	1	1	1	1	2	1	2	1	1	1	23	1	2	4	4	4	1	1	5	1	6	1	1	4	9	2	4	3		9	1	2	1	1	1
36	Female	Bachelor's degree	Intermediate-level	Non-permanent staff	10~15	Level III Hospital	Internal Medicine System		16	1	2	1	1	1	1	1	1	1	1	1	1	1	1	1	9	1	1	1	1	1	1	1	1	1	3	1	1	1	3	1	1	1		0	0	0	0	0	0
30	Female	Bachelor's degree	Junior-level	Non-permanent staff	5~10	Level III Hospital	Internal Medicine System		31	3	2	2	2	2	2	2	2	2	2	2	2	2	2	2	18	2	2	2	2	2	2	2	2	2	6	2	2	2	6	2	2	2		5	0	1	1	1	1
32	Female	Bachelor's degree	Junior-level	Permanent employee	10~15	Level III Hospital	Pediatric System		25	1	2	2	3	1	1	2	2	1	1	2	2	2	2	1	18	1	3	2	2	3	2	2	1	2	5	2	2	1	4	1	1	2		3	0	1	1	1	0
30	Female	master's degree~	Junior-level	Non-permanent staff	5~10	Level III Hospital	Surgical System		30	2	2	2	2	2	2	2	2	2	2	2	2	2	2	2	18	2	2	2	2	2	2	2	2	2	6	2	2	2	6	2	2	2		7	1	1	1	1	1
37	Female	Bachelor's degree	Intermediate-level	Non-permanent staff	15~20	Level III Hospital	Gynecology and Obstetrics System		16	1	2	1	1	1	1	1	1	1	1	1	1	1	1	1	9	1	1	1	1	1	1	1	1	1	3	1	1	1	3	1	1	1		1	0	0	1	0	0
25	Female	master's degree~	Junior-level	Non-permanent staff	<5	Level II Hospital	Critical Care System		15	1	1	1	1	1	1	1	1	1	1	1	1	1	1	1	9	1	1	1	1	1	1	1	1	1	3	1	1	1	3	1	1	1		0	0	0	0	0	0
31	Female	Bachelor's degree	Junior-level	Non-permanent staff	10~15	Level III Hospital	Internal Medicine System		15	1	1	1	1	1	1	1	1	1	1	1	1	1	1	1	9	1	1	1	1	1	1	1	1	1	3	1	1	1	3	1	1	1		0	0	0	0	0	0
26	Male	Bachelor's degree	Junior-level	Permanent employee	<5	Level II Hospital	Internal Medicine System		30	2	2	2	2	2	2	2	2	2	2	2	2	2	2	2	18	2	2	2	2	2	2	2	2	2	6	2	2	2	6	2	2	2		7	1	1	1	1	1
31	Female	Bachelor's degree	Junior-level	Non-permanent staff	5~10	Level III Hospital	Internal Medicine System		17	2	2	1	1	1	1	1	1	1	1	1	1	1	1	1	9	1	1	1	1	1	1	1	1	1	3	1	1	1	3	1	1	1		0	0	0	0	0	0
30	Female	Bachelor's degree	Junior-level	Non-permanent staff	5~10	Level III Hospital	Internal Medicine System		15	1	1	1	1	1	1	1	1	1	1	1	1	1	1	1	9	1	1	1	1	1	1	1	1	1	3	1	1	1	3	1	1	1		0	0	0	0	0	0
31	Female	Bachelor's degree	Junior-level	Non-permanent staff	10~15	Level II Hospital	Internal Medicine System		19	2	4	1	1	1	1	1	1	1	1	1	1	1	1	1	9	1	1	1	1	1	1	1	1	1	3	1	1	1	3	1	1	1		0	0	0	0	0	0
35	Female	master's degree~	Junior-level	Non-permanent staff	5~10	Level II Hospital	Internal Medicine System		30	5	3	4	4	2	2	2	1	1	1	1	1	1	1	1	30	4	4	4	3	3	3	3	3	3	9	3	3	3	9	3	3	3		7	1	1	1	1	1
29	Female	Bachelor's degree	Junior-level	Non-permanent staff	5~10	Level III Hospital	Internal Medicine System		22	5	2	1	1	2	1	1	2	1	1	1	1	1	1	1	9	1	1	1	1	1	1	1	1	1	3	1	1	1	3	1	1	1		1	0	0	0	0	0
35	Female	Bachelor's degree	Intermediate-level	Non-permanent staff	10~15	Level III Hospital	Function Department		15	1	1	1	1	1	1	1	1	1	1	1	1	1	1	1	9	1	1	1	1	1	1	1	1	1	3	1	1	1	3	1	1	1		1	0	1	0	0	0
32	Female	Bachelor's degree	Junior-level	Non-permanent staff	10~15	Level II Hospital	Critical Care System		15	1	1	1	1	1	1	1	1	1	1	1	1	1	1	1	9	1	1	1	1	1	1	1	1	1	3	1	1	1	3	1	1	1		0	0	0	0	0	0
32	Female	Bachelor's degree	Intermediate-level	Non-permanent staff	10~15	Level II Hospital	Surgical System		42	3	3	3	3	3	3	3	3	3	3	3	3	3	1	2	18	2	2	2	2	2	2	2	2	2	6	2	2	2	9	3	3	3		8	2	2	2	1	1
27	Female	master's degree~	Junior-level	Non-permanent staff	<5	Level I Hospital	Gynecology and Obstetrics System		15	1	1	1	1	1	1	1	1	1	1	1	1	1	1	1	9	1	1	1	1	1	1	1	1	1	3	1	1	1	3	1	1	1		0	0	0	0	0	0
31	Female	master's degree~	Junior-level	Non-permanent staff	5~10	Level I Hospital	Gynecology and Obstetrics System		15	1	1	1	1	1	1	1	1	1	1	1	1	1	1	1	9	1	1	1	1	1	1	1	1	1	3	1	1	1	3	1	1	1		0	0	0	0	0	0
30	Female	Bachelor's degree	Intermediate-level	Non-permanent staff	5~10	Level III Hospital	Critical Care System		15	1	1	1	1	1	1	1	1	1	1	1	1	1	1	1	9	1	1	1	1	1	1	1	1	1	3	1	1	1	3	1	1	1		0	0	0	0	0	0
31	Female	Bachelor's degree	Junior-level	Non-permanent staff	<5	Level III Hospital	Surgical System		27	2	2	2	2	1	1	1	2	2	2	2	2	2	2	2	18	2	2	2	2	2	2	2	2	2	6	2	2	2	6	2	2	2		5	1	1	1	0	1
30	Male	master's degree~	Junior-level	Non-permanent staff	5~10	Level III Hospital	Internal Medicine System		15	1	1	1	1	1	1	1	1	1	1	1	1	1	1	1	9	1	1	1	1	1	1	1	1	1	3	1	1	1	3	1	1	1		0	0	0	0	0	0
30	Male	Bachelor's degree	Junior-level	Non-permanent staff	5~10	Level III Hospital	Internal Medicine System		15	1	1	1	1	1	1	1	1	1	1	1	1	1	1	1	9	1	1	1	1	1	1	1	1	1	3	1	1	1	3	1	1	1		0	0	0	0	0	0
31	Female	Bachelor's degree	Junior-level	Non-permanent staff	5~10	Level III Hospital	Surgical System		16	2	1	1	1	1	1	1	1	1	1	1	1	1	1	1	17	1	1	4	2	4	1	1	2	1	3	1	1	1	6	2	2	2		0	0	0	0	0	0
31	Female	Bachelor's degree	Junior-level	Non-permanent staff	5~10	Level III Hospital	Surgical System		15	1	1	1	1	1	1	1	1	1	1	1	1	1	1	1	9	1	1	1	1	1	1	1	1	1	3	1	1	1	3	1	1	1		0	0	0	0	0	0
27	Female	Bachelor's degree	Junior-level	Non-permanent staff	5~10	Level II Hospital	Internal Medicine System		17	3	1	1	1	1	1	1	1	1	1	1	1	1	1	1	10	1	1	2	1	1	1	1	1	1	3	1	1	1	3	1	1	1		1	1	0	0	0	0
54	Female	Bachelor's degree	Intermediate-level	Permanent employee	20~	Level III Hospital	Outpatient and Emergency System		45	4	4	3	3	3	2	5	4	3	2	3	3	2	2	2	29	2	4	4	2	3	2	4	3	5	12	5	4	3	11	3	3	5		5	1	3	0	1	0
25	Female	master's degree~	Junior-level	Non-permanent staff	<5	Level III Hospital	Internal Medicine System		15	1	1	1	1	1	1	1	1	1	1	1	1	1	1	1	9	1	1	1	1	1	1	1	1	1	3	1	1	1	3	1	1	1		0	0	0	0	0	0
31	Female	Bachelor's degree	Junior-level	Non-permanent staff	5~10	Level III Hospital	Internal Medicine System		15	1	1	1	1	1	1	1	1	1	1	1	1	1	1	1	9	1	1	1	1	1	1	1	1	1	3	1	1	1	3	1	1	1		0	0	0	0	0	0
27	Male	Bachelor's degree	Junior-level	Non-permanent staff	<5	Level III Hospital	Internal Medicine System		28	3	3	2	3	2	1	3	2	1	1	2	2	1	1	1	29	1	2	4	5	4	4	3	4	2	5	2	1	2	5	2	1	2		4	1	1	0	0	1
31	Female	Bachelor's degree	Junior-level	Non-permanent staff	5~10	Level III Hospital	Surgical System		30	2	2	2	2	2	2	2	2	2	2	2	2	2	2	2	18	2	2	2	2	2	2	2	2	2	6	2	2	2	6	2	2	2		7	1	1	1	1	1
29	Female	master's degree~	Junior-level	Non-permanent staff	5~10	Level III Hospital	Gynecology and Obstetrics System		15	1	1	1	1	1	1	1	1	1	1	1	1	1	1	1	9	1	1	1	1	1	1	1	1	1	3	1	1	1	3	1	1	1		0	0	0	0	0	0
33	Female	master's degree~	Junior-level	Non-permanent staff	5~10	Level III Hospital	Internal Medicine System		15	1	1	1	1	1	1	1	1	1	1	1	1	1	1	1	9	1	1	1	1	1	1	1	1	1	3	1	1	1	3	1	1	1		0	0	0	0	0	0
30	Female	Bachelor's degree	Junior-level	Non-permanent staff	5~10	Level II Hospital	Gynecology and Obstetrics System		20	5	2	1	1	1	1	1	1	1	1	1	1	1	1	1	9	1	1	1	1	1	1	1	1	1	3	1	1	1	3	1	1	1		1	0	1	0	0	0
32	Male	Bachelor's degree	Junior-level	Non-permanent staff	5~10	Level II Hospital	Surgical System		15	1	1	1	1	1	1	1	1	1	1	1	1	1	1	1	9	1	1	1	1	1	1	1	1	1	3	1	1	1	3	1	1	1		0	0	0	0	0	0
29	Female	master's degree~	Junior-level	Non-permanent staff	5~10	Level III Hospital	Internal Medicine System		37	4	3	3	3	4	2	2	2	2	2	2	2	2	2	2	22	2	2	4	1	5	2	2	2	2	6	2	2	2	6	2	2	2		17	3	2	3	2	3
32	Female	master's degree~	Junior-level	Non-permanent staff	10~15	Level III Hospital	Critical Care System		15	1	1	1	1	1	1	1	1	1	1	1	1	1	1	1	9	1	1	1	1	1	1	1	1	1	3	1	1	1	3	1	1	1		0	0	0	0	0	0
28	Female	Bachelor's degree	Junior-level	Non-permanent staff	<5	Level III Hospital	Internal Medicine System		45	3	3	3	3	3	3	3	3	3	3	3	3	3	3	3	27	3	3	3	3	3	3	3	3	3	9	3	3	3	9	3	3	3		14	2	2	2	2	2
30	Female	Bachelor's degree	Junior-level	Non-permanent staff	5~10	Level II Hospital	Internal Medicine System		17	1	1	1	3	1	1	1	1	1	1	1	1	1	1	1	9	1	1	1	1	1	1	1	1	1	3	1	1	1	3	1	1	1		1	0	0	0	1	0
35	Female	Bachelor's degree	Intermediate-level	Permanent employee	10~15	Level III Hospital	Nursing Department		15	1	1	1	1	1	1	1	1	1	1	1	1	1	1	1	9	1	1	1	1	1	1	1	1	1	3	1	1	1	3	1	1	1		0	0	0	0	0	0
24	Female	master's degree~	Junior-level	Non-permanent staff	<5	Level III Hospital	Internal Medicine System		15	1	1	1	1	1	1	1	1	1	1	1	1	1	1	1	15	1	2	3	1	1	1	1	4	1	3	1	1	1	3	1	1	1		0	0	0	0	0	0
34	Female	Bachelor's degree	Intermediate-level	Permanent employee	10~15	Level II Hospital	Nursing Department		16	1	2	1	1	1	1	1	1	1	1	1	1	1	1	1	9	1	1	1	1	1	1	1	1	1	3	1	1	1	3	1	1	1		0	0	0	0	0	0
27	Female	Bachelor's degree	Junior-level	Non-permanent staff	<5	Level III Hospital	Function Department		16	1	2	1	1	1	1	1	1	1	1	1	1	1	1	1	15	1	2	3	1	4	1	1	1	1	3	1	1	1	3	1	1	1		0	0	0	0	0	0
26	Female	Bachelor's degree	Junior-level	Non-permanent staff	5~10	Level II Hospital	Surgical System		15	1	1	1	1	1	1	1	1	1	1	1	1	1	1	1	9	1	1	1	1	1	1	1	1	1	3	1	1	1	3	1	1	1		0	0	0	0	0	0
32	Female	Bachelor's degree	Junior-level	Non-permanent staff	5~10	Level III Hospital	Internal Medicine System		15	1	1	1	1	1	1	1	1	1	1	1	1	1	1	1	9	1	1	1	1	1	1	1	1	1	3	1	1	1	3	1	1	1		0	0	0	0	0	0
48	Female	Bachelor's degree	Senior-level	Permanent employee	20~	Level III Hospital	Outpatient and Emergency System		16	1	1	1	1	1	1	1	1	1	1	1	2	1	1	1	9	1	1	1	1	1	1	1	1	1	4	2	1	1	3	1	1	1		2	1	0	0	0	0
33	Female	Bachelor's degree	Intermediate-level	Permanent employee	5~10	Level II Hospital	Pediatric System		16	2	1	1	1	1	1	1	1	1	1	1	1	1	1	1	17	1	1	4	5	2	1	1	1	1	3	1	1	1	3	1	1	1		1	0	0	0	0	0
45	Female	Bachelor's degree	Intermediate-level	Permanent employee	20~	Level III Hospital	Internal Medicine System		15	1	1	1	1	1	1	1	1	1	1	1	1	1	1	1	9	1	1	1	1	1	1	1	1	1	3	1	1	1	3	1	1	1		0	0	0	0	0	0
32	Female	Bachelor's degree	Junior-level	Permanent employee	5~10	Level II Hospital	Internal Medicine System		16	2	1	1	1	1	1	1	1	1	1	1	1	1	1	1	9	1	1	1	1	1	1	1	1	1	3	1	1	1	3	1	1	1		0	0	0	0	0	0
42	Female	Bachelor's degree	Intermediate-level	Non-permanent staff	20~	Level III Hospital	Internal Medicine System		48	3	4	3	4	4	3	2	3	4	4	3	3	3	3	2	28	4	2	4	2	2	3	3	4	4	10	3	4	3	8	3	2	3		4	1	1	1	1	0
30	Female	Bachelor's degree	Junior-level	Non-permanent staff	5~10	Level III Hospital	Internal Medicine System		60	4	4	4	4	4	4	4	4	4	4	4	4	4	4	4	36	4	4	4	4	4	4	4	4	4	12	4	4	4	12	4	4	4		14	2	2	2	2	2
29	Female	Bachelor's degree	Junior-level	Permanent employee	<5	Level III Hospital	Gynecology and Obstetrics System		16	1	2	1	1	1	1	1	1	1	1	1	1	1	1	1	16	1	1	5	2	3	1	1	1	1	3	1	1	1	3	1	1	1		0	0	0	0	0	0
39	Male	Bachelor's degree	Intermediate-level	Permanent employee	15~20	Level III Hospital	Internal Medicine System		15	1	1	1	1	1	1	1	1	1	1	1	1	1	1	1	9	1	1	1	1	1	1	1	1	1	3	1	1	1	3	1	1	1		0	0	0	0	0	0
54	Female	master's degree~	Intermediate-level	Permanent employee	20~	Level III Hospital	Outpatient and Emergency System		44	3	3	4	3	2	3	3	3	2	3	4	3	3	2	3	36	4	5	5	4	5	3	4	4	2	11	3	4	4	10	3	4	3		5	1	1	2	1	0
32	Female	Bachelor's degree	Junior-level	Non-permanent staff	10~15	Level II Hospital	Pediatric System		15	1	1	1	1	1	1	1	1	1	1	1	1	1	1	1	9	1	1	1	1	1	1	1	1	1	3	1	1	1	3	1	1	1		0	0	0	0	0	0
27	Female	Bachelor's degree	Junior-level	Permanent employee	<5	Level II Hospital	Outpatient and Emergency System		15	1	1	1	1	1	1	1	1	1	1	1	1	1	1	1	9	1	1	1	1	1	1	1	1	1	3	1	1	1	3	1	1	1		0	0	0	0	0	0
31	Female	Bachelor's degree	Intermediate-level	Non-permanent staff	10~15	Level III Hospital	Surgical System		17	2	2	1	1	1	1	1	1	1	1	1	1	1	1	1	9	1	1	1	1	1	1	1	1	1	3	1	1	1	3	1	1	1		0	0	0	0	0	0
35	Female	Bachelor's degree	Junior-level	Permanent employee	5~10	Level III Hospital	Function Department		15	1	1	1	1	1	1	1	1	1	1	1	1	1	1	1	9	1	1	1	1	1	1	1	1	1	3	1	1	1	3	1	1	1		0	0	0	0	0	0
26	Female	Bachelor's degree	Junior-level	Non-permanent staff	5~10	Level III Hospital	Surgical System		15	1	1	1	1	1	1	1	1	1	1	1	1	1	1	1	16	1	1	1	4	5	1	1	1	1	3	1	1	1	3	1	1	1		0	0	0	0	0	0
31	Female	Bachelor's degree	Junior-level	Non-permanent staff	5~10	Level III Hospital	Pediatric System		15	1	1	1	1	1	1	1	1	1	1	1	1	1	1	1	9	1	1	1	1	1	1	1	1	1	3	1	1	1	3	1	1	1		2	0	1	1	0	0
33	Female	Bachelor's degree	Junior-level	Permanent employee	10~15	Level II Hospital	Nursing Department		15	1	1	1	1	1	1	1	1	1	1	1	1	1	1	1	9	1	1	1	1	1	1	1	1	1	3	1	1	1	3	1	1	1		0	0	0	0	0	0
32	Female	Bachelor's degree	Intermediate-level	Permanent employee	5~10	Level III Hospital	Critical Care System		30	2	2	2	2	2	2	2	2	2	2	2	2	2	2	2	18	2	2	2	2	2	2	2	2	2	6	2	2	2	6	2	2	2		7	1	1	1	1	1
37	Female	master's degree~	Junior-level	Non-permanent staff	10~15	Level III Hospital	Gynecology and Obstetrics System		16	1	2	1	1	1	1	1	1	1	1	1	1	1	1	1	9	1	1	1	1	1	1	1	1	1	3	1	1	1	3	1	1	1		0	0	0	0	0	0
29	Female	Bachelor's degree	Junior-level	Non-permanent staff	5~10	Level III Hospital	Internal Medicine System		32	3	3	2	3	1	2	4	2	2	2	2	2	1	2	1	15	1	2	2	2	2	1	2	2	1	6	2	2	2	6	2	2	2		3	0	1	0	0	1
27	Female	Bachelor's degree	Junior-level	Permanent employee	<5	Level II Hospital	Internal Medicine System		44	3	2	2	3	2	3	2	3	2	3	3	4	4	4	4	24	3	2	3	2	2	2	3	4	3	8	2	4	2	10	4	4	2		7	1	1	1	1	1
32	Female	Bachelor's degree	Intermediate-level	Permanent employee	5~10	Level III Hospital	Internal Medicine System		15	1	1	1	1	1	1	1	1	1	1	1	1	1	1	1	9	1	1	1	1	1	1	1	1	1	3	1	1	1	3	1	1	1		0	0	0	0	0	0
36	Female	Bachelor's degree	Intermediate-level	Permanent employee	10~15	Level III Hospital	Internal Medicine System		17	1	1	1	1	2	1	1	2	1	1	1	1	1	1	1	22	1	2	3	3	3	3	2	3	2	3	1	1	1	3	1	1	1		0	0	0	0	0	0
57	Female	Bachelor's degree	Senior-level	Permanent employee	20~	Level III Hospital	Nursing Department		18	1	3	2	1	1	1	1	1	1	1	1	1	1	1	1	16	1	1	4	1	5	1	1	1	1	3	1	1	1	5	1	1	3		1	0	1	0	0	0
28	Female	Bachelor's degree	Junior-level	Non-permanent staff	<5	Level III Hospital	Surgical System		16	1	1	1	2	1	1	1	1	1	1	1	1	1	1	1	9	1	1	1	1	1	1	1	1	1	3	1	1	1	3	1	1	1		0	0	0	0	0	0
26	Female	master's degree~	Junior-level	Non-permanent staff	<5	Level III Hospital	Pediatric System		43	3	3	4	4	3	3	4	3	2	2	3	3	2	2	2	18	2	2	2	2	2	2	2	2	2	6	2	2	2	6	2	2	2		7	1	1	1	1	1
34	Female	Bachelor's degree	Junior-level	Permanent employee	10~15	Level II Hospital	Surgical System		16	1	2	1	1	1	1	1	1	1	1	1	1	1	1	1	11	1	1	1	1	3	1	1	1	1	3	1	1	1	3	1	1	1		0	0	0	0	0	0
25	Female	Bachelor's degree	Junior-level	Non-permanent staff	<5	Level III Hospital	Surgical System		35	4	3	2	3	3	2	2	3	3	2	2	2	1	2	1	18	1	2	1	2	2	3	3	2	2	6	2	2	2	6	2	2	2		8	1	2	1	1	1
40	Female	Bachelor's degree	Intermediate-level	Non-permanent staff	20~	Level III Hospital	Internal Medicine System		15	1	1	1	1	1	1	1	1	1	1	1	1	1	1	1	9	1	1	1	1	1	1	1	1	1	3	1	1	1	3	1	1	1		0	0	0	0	0	0
33	Female	Bachelor's degree	Intermediate-level	Non-permanent staff	10~15	Level III Hospital	Internal Medicine System		22	1	2	1	1	2	1	2	2	1	1	2	2	1	1	2	19	1	2	2	2	2	2	2	4	2	5	2	2	1	4	1	2	1		0	0	0	0	0	0
37	Female	Bachelor's degree	Intermediate-level	Non-permanent staff	10~15	Level II Hospital	Outpatient and Emergency System		20	1	2	1	2	1	1	1	1	2	1	1	2	2	1	1	22	1	2	5	3	5	2	2	1	1	4	2	1	1	6	2	2	2		8	1	1	2	1	1
37	Female	Bachelor's degree	Intermediate-level	Non-permanent staff	5~10	Level II Hospital	Critical Care System		15	1	1	1	1	1	1	1	1	1	1	1	1	1	1	1	9	1	1	1	1	1	1	1	1	1	3	1	1	1	3	1	1	1		1	0	1	0	0	0
33	Male	master's degree~	Junior-level	Non-permanent staff	5~10	Level II Hospital	Outpatient and Emergency System		15	1	1	1	1	1	1	1	1	1	1	1	1	1	1	1	9	1	1	1	1	1	1	1	1	1	3	1	1	1	3	1	1	1		0	0	0	0	0	0
32	Female	Bachelor's degree	Intermediate-level	Non-permanent staff	5~10	Level II Hospital	Internal Medicine System		15	1	1	1	1	1	1	1	1	1	1	1	1	1	1	1	9	1	1	1	1	1	1	1	1	1	3	1	1	1	3	1	1	1		1	0	0	0	1	0
36	Female	Bachelor's degree	Intermediate-level	Permanent employee	10~15	Level II Hospital	Gynecology and Obstetrics System		15	1	1	1	1	1	1	1	1	1	1	1	1	1	1	1	9	1	1	1	1	1	1	1	1	1	3	1	1	1	3	1	1	1		0	0	0	0	0	0
28	Female	Bachelor's degree	Junior-level	Non-permanent staff	5~10	Level II Hospital	Internal Medicine System		15	1	1	1	1	1	1	1	1	1	1	1	1	1	1	1	12	1	1	2	1	3	1	1	1	1	3	1	1	1	3	1	1	1		1	0	1	0	0	0
28	Female	Bachelor's degree	Junior-level	Permanent employee	<5	Level III Hospital	Critical Care System		30	2	2	2	2	2	2	2	2	2	2	2	2	2	2	2	18	2	2	2	2	2	2	2	2	2	6	2	2	2	6	2	2	2		7	1	1	1	1	1
29	Female	Bachelor's degree	Junior-level	Non-permanent staff	5~10	Level III Hospital	Surgical System		15	1	1	1	1	1	1	1	1	1	1	1	1	1	1	1	9	1	1	1	1	1	1	1	1	1	3	1	1	1	3	1	1	1		0	0	0	0	0	0
27	Female	master's degree~	Junior-level	Non-permanent staff	<5	Level III Hospital	Surgical System		30	2	2	2	2	2	2	2	2	2	2	2	2	2	2	2	18	2	2	2	2	2	2	2	2	2	6	2	2	2	6	2	2	2		3	1	2	0	0	0
36	Female	Bachelor's degree	Junior-level	Permanent employee	10~15	Level II Hospital	Function Department		16	1	2	1	1	1	1	1	1	1	1	1	1	1	1	1	9	1	1	1	1	1	1	1	1	1	3	1	1	1	3	1	1	1		0	0	0	0	0	0
30	Female	Bachelor's degree	Junior-level	Non-permanent staff	5~10	Level III Hospital	Surgical System		15	1	1	1	1	1	1	1	1	1	1	1	1	1	1	1	9	1	1	1	1	1	1	1	1	1	3	1	1	1	3	1	1	1		0	0	0	0	0	0
32	Female	Bachelor's degree	Intermediate-level	Non-permanent staff	5~10	Level II Hospital	Surgical System		21	4	3	1	2	1	1	1	1	1	1	1	1	1	1	1	10	1	1	2	1	1	1	1	1	1	3	1	1	1	3	1	1	1		2	0	1	0	0	0
30	Female	Bachelor's degree	Intermediate-level	Non-permanent staff	5~10	Level II Hospital	Gynecology and Obstetrics System		16	1	1	1	2	1	1	1	1	1	1	1	1	1	1	1	12	1	2	3	1	1	1	1	1	1	3	1	1	1	3	1	1	1		0	0	0	0	0	0
39	Female	Bachelor's degree	Intermediate-level	Permanent employee	15~20	Level III Hospital	Internal Medicine System		15	1	1	1	1	1	1	1	1	1	1	1	1	1	1	1	9	1	1	1	1	1	1	1	1	1	3	1	1	1	3	1	1	1		0	0	0	0	0	0
35	Female	Bachelor's degree	Junior-level	Non-permanent staff	5~10	Level II Hospital	Surgical System		15	1	1	1	1	1	1	1	1	1	1	1	1	1	1	1	9	1	1	1	1	1	1	1	1	1	3	1	1	1	3	1	1	1		0	0	0	0	0	0
32	Female	Bachelor's degree	Junior-level	Non-permanent staff	10~15	Level III Hospital	Pediatric System		15	1	1	1	1	1	1	1	1	1	1	1	1	1	1	1	9	1	1	1	1	1	1	1	1	1	3	1	1	1	3	1	1	1		0	0	0	0	0	0
39	Female	Bachelor's degree	Intermediate-level	Permanent employee	15~20	Level III Hospital	Outpatient and Emergency System		15	1	1	1	1	1	1	1	1	1	1	1	1	1	1	1	9	1	1	1	1	1	1	1	1	1	3	1	1	1	3	1	1	1		0	0	0	0	0	0
30	Female	master's degree~	Junior-level	Non-permanent staff	<5	Level III Hospital	Pediatric System		15	1	1	1	1	1	1	1	1	1	1	1	1	1	1	1	9	1	1	1	1	1	1	1	1	1	3	1	1	1	3	1	1	1		1	0	1	0	0	0
28	Female	Bachelor's degree	Junior-level	Non-permanent staff	5~10	Level III Hospital	Surgical System		15	1	1	1	1	1	1	1	1	1	1	1	1	1	1	1	9	1	1	1	1	1	1	1	1	1	3	1	1	1	3	1	1	1		0	0	0	0	0	0
33	Female	Bachelor's degree	Junior-level	Permanent employee	5~10	Level II Hospital	Gynecology and Obstetrics System		15	1	1	1	1	1	1	1	1	1	1	1	1	1	1	1	9	1	1	1	1	1	1	1	1	1	3	1	1	1	3	1	1	1		0	0	0	0	0	0
34	Female	Bachelor's degree	Intermediate-level	Non-permanent staff	10~15	Level III Hospital	Gynecology and Obstetrics System		15	1	1	1	1	1	1	1	1	1	1	1	1	1	1	1	14	1	1	3	1	4	1	1	1	1	3	1	1	1	3	1	1	1		0	0	0	0	0	0
32	Female	Bachelor's degree	Intermediate-level	Non-permanent staff	5~10	Level II Hospital	Gynecology and Obstetrics System		44	4	4	4	1	4	2	3	3	3	3	2	3	2	2	4	28	1	4	4	2	5	3	2	3	4	11	4	4	3	9	2	4	3		5	1	1	1	1	0
32	Female	Bachelor's degree	Intermediate-level	Permanent employee	10~15	Level III Hospital	Internal Medicine System		31	3	3	2	2	1	2	2	1	4	1	2	2	2	2	2	26	2	3	3	3	3	3	3	3	3	9	3	3	3	9	3	3	3		5	1	2	0	0	1
34	Female	Bachelor's degree	Intermediate-level	Non-permanent staff	10~15	Level III Hospital	Pediatric System		36	3	5	2	3	2	2	2	2	2	2	2	3	2	2	2	27	2	4	4	2	4	2	2	3	4	7	2	2	3	6	2	2	2		8	1	1	1	1	1
33	Female	Bachelor's degree	Intermediate-level	Non-permanent staff	5~10	Level III Hospital	Surgical System		15	1	1	1	1	1	1	1	1	1	1	1	1	1	1	1	9	1	1	1	1	1	1	1	1	1	3	1	1	1	3	1	1	1		0	0	0	0	0	0
37	Female	master's degree~	Junior-level	Non-permanent staff	5~10	Level III Hospital	Surgical System		50	3	4	3	3	4	3	4	4	3	3	4	4	3	2	3	32	3	3	3	3	3	5	4	4	4	11	3	3	5	11	5	3	3		11	1	2	2	2	1
32	Female	Bachelor's degree	Junior-level	Non-permanent staff	5~10	Level II Hospital	Internal Medicine System		19	1	1	1	1	3	1	1	1	1	1	2	2	1	1	1	10	1	2	1	1	1	1	1	1	1	4	1	2	1	4	2	1	1		4	1	1	1	1	0
27	Female	Bachelor's degree	Junior-level	Non-permanent staff	5~10	Level II Hospital	Surgical System		19	2	1	1	2	2	2	1	1	1	1	1	1	1	1	1	17	1	2	2	2	2	2	2	2	2	6	2	2	2	6	2	2	2		7	1	1	1	1	1
29	Female	master's degree~	Junior-level	Non-permanent staff	5~10	Level II Hospital	Internal Medicine System		40	2	1	1	2	3	3	1	3	2	4	4	4	5	3	2	24	3	3	3	2	2	1	5	4	1	7	3	2	2	6	3	1	2		13	1	1	3	2	2
30	Female	Bachelor's degree	Junior-level	Non-permanent staff	5~10	Level III Hospital	Surgical System		15	1	1	1	1	1	1	1	1	1	1	1	1	1	1	1	9	1	1	1	1	1	1	1	1	1	3	1	1	1	3	1	1	1		0	0	0	0	0	0
36	Female	Bachelor's degree	Junior-level	Non-permanent staff	5~10	Level III Hospital	Surgical System		30	2	2	2	2	2	2	2	2	2	2	2	2	2	2	2	18	2	2	2	2	2	2	2	2	2	6	2	2	2	6	2	2	2		7	1	1	1	1	1
35	Female	Bachelor's degree	Intermediate-level	Non-permanent staff	5~10	Level III Hospital	Surgical System		15	1	1	1	1	1	1	1	1	1	1	1	1	1	1	1	9	1	1	1	1	1	1	1	1	1	3	1	1	1	3	1	1	1		0	0	0	0	0	0
54	Female	master's degree~	Senior-level	Permanent employee	20~	Level II Hospital	Internal Medicine System		15	1	1	1	1	1	1	1	1	1	1	1	1	1	1	1	9	1	1	1	1	1	1	1	1	1	3	1	1	1	3	1	1	1		0	0	0	0	0	0
37	Female	Bachelor's degree	Intermediate-level	Non-permanent staff	15~20	Level II Hospital	Internal Medicine System		17	1	2	1	1	1	1	1	2	1	1	1	1	1	1	1	11	1	1	1	1	3	1	1	1	1	3	1	1	1	3	1	1	1		1	0	1	0	0	0
37	Female	Bachelor's degree	Intermediate-level	Non-permanent staff	15~20	Level III Hospital	Surgical System		30	2	2	2	2	2	2	2	2	2	2	2	2	2	2	2	18	2	2	2	2	2	2	2	2	2	6	2	2	2	6	2	2	2		8	2	1	2	0	2
35	Female	Bachelor's degree	Intermediate-level	Permanent employee	5~10	Level III Hospital	Pediatric System		29	2	2	1	1	2	1	2	1	1	2	3	4	3	2	2	31	2	4	4	4	4	3	3	3	4	7	3	2	2	7	3	2	2		7	2	1	2	0	1
34	Female	Bachelor's degree	Junior-level	Permanent employee	10~15	Level II Hospital	Critical Care System		24	2	2	1	2	1	2	2	2	1	1	2	2	1	1	2	15	1	2	2	1	2	2	2	2	1	3	1	1	1	5	2	1	2		3	1	0	1	1	0
27	Female	Bachelor's degree	Junior-level	Non-permanent staff	5~10	Level III Hospital	Critical Care System		38	4	3	3	3	3	3	3	3	2	1	2	2	3	2	1	18	2	2	2	2	2	2	2	2	2	6	2	2	2	6	2	2	2		7	1	1	1	1	1
29	Female	Bachelor's degree	Junior-level	Permanent employee	5~10	Level II Hospital	Critical Care System		42	3	4	2	2	3	2	4	2	3	2	3	4	4	2	2	23	2	3	3	2	3	3	2	3	2	10	4	3	3	9	3	3	3		5	1	2	1	0	0
24	Female	master's degree~	Junior-level	Non-permanent staff	<5	Level II Hospital	Function Department		15	1	1	1	1	1	1	1	1	1	1	1	1	1	1	1	9	1	1	1	1	1	1	1	1	1	3	1	1	1	3	1	1	1		0	0	0	0	0	0
48	Female	master's degree~	Intermediate-level	Permanent employee	20~	Level II Hospital	Function Department		15	1	1	1	1	1	1	1	1	1	1	1	1	1	1	1	9	1	1	1	1	1	1	1	1	1	3	1	1	1	3	1	1	1		0	0	0	0	0	0
30	Female	Bachelor's degree	Junior-level	Non-permanent staff	5~10	Level III Hospital	Function Department		16	2	1	1	1	1	1	1	1	1	1	1	1	1	1	1	9	1	1	1	1	1	1	1	1	1	3	1	1	1	3	1	1	1		0	0	0	0	0	0
34	Female	Bachelor's degree	Junior-level	Non-permanent staff	5~10	Level III Hospital	Internal Medicine System		16	2	1	1	1	1	1	1	1	1	1	1	1	1	1	1	9	1	1	1	1	1	1	1	1	1	3	1	1	1	3	1	1	1		0	0	0	0	0	0
29	Female	Bachelor's degree	Junior-level	Non-permanent staff	<5	Level III Hospital	Outpatient and Emergency System		15	1	1	1	1	1	1	1	1	1	1	1	1	1	1	1	11	1	1	3	1	1	1	1	1	1	3	1	1	1	3	1	1	1		0	0	0	0	0	0
28	Female	Bachelor's degree	Junior-level	Non-permanent staff	<5	Level II Hospital	Surgical System		15	1	1	1	1	1	1	1	1	1	1	1	1	1	1	1	9	1	1	1	1	1	1	1	1	1	3	1	1	1	3	1	1	1		0	0	0	0	0	0
40	Female	Bachelor's degree	Intermediate-level	Permanent employee	10~15	Level II Hospital	Surgical System		15	1	1	1	1	1	1	1	1	1	1	1	1	1	1	1	9	1	1	1	1	1	1	1	1	1	3	1	1	1	3	1	1	1		0	0	0	0	0	0
29	Female	Bachelor's degree	Junior-level	Non-permanent staff	5~10	Level III Hospital	Surgical System		15	1	1	1	1	1	1	1	1	1	1	1	1	1	1	1	9	1	1	1	1	1	1	1	1	1	3	1	1	1	3	1	1	1		0	0	0	0	0	0
27	Female	Bachelor's degree	Junior-level	Non-permanent staff	5~10	Level II Hospital	Internal Medicine System		15	1	1	1	1	1	1	1	1	1	1	1	1	1	1	1	14	1	1	1	4	3	1	1	1	1	3	1	1	1	3	1	1	1		1	0	1	0	0	0
38	Female	Bachelor's degree	Intermediate-level	Permanent employee	10~15	Level II Hospital	Gynecology and Obstetrics System		15	1	1	1	1	1	1	1	1	1	1	1	1	1	1	1	10	1	1	1	1	2	1	1	1	1	3	1	1	1	3	1	1	1		0	0	0	0	0	0
52	Female	Bachelor's degree	Senior-level	Permanent employee	20~	Level II Hospital	Nursing Department		16	1	1	1	2	1	1	1	1	1	1	1	1	1	1	1	20	1	1	4	3	4	1	2	3	1	4	2	1	1	4	2	1	1		1	0	0	0	0	0
30	Female	Bachelor's degree	Intermediate-level	Permanent employee	5~10	Level III Hospital	Surgical System		15	1	1	1	1	1	1	1	1	1	1	1	1	1	1	1	9	1	1	1	1	1	1	1	1	1	3	1	1	1	3	1	1	1		0	0	0	0	0	0
34	Female	Bachelor's degree	Intermediate-level	Non-permanent staff	10~15	Level III Hospital	Outpatient and Emergency System		16	1	1	1	1	1	1	1	2	1	1	1	1	1	1	1	9	1	1	1	1	1	1	1	1	1	3	1	1	1	3	1	1	1		0	0	0	0	0	0
32	Male	Bachelor's degree	Junior-level	Non-permanent staff	5~10	Level II Hospital	Surgical System		15	1	1	1	1	1	1	1	1	1	1	1	1	1	1	1	9	1	1	1	1	1	1	1	1	1	3	1	1	1	3	1	1	1		0	0	0	0	0	0
34	Female	Bachelor's degree	Junior-level	Permanent employee	5~10	Level II Hospital	Surgical System		21	5	2	1	2	1	1	1	1	1	1	1	1	1	1	1	11	1	1	1	2	2	1	1	1	1	3	1	1	1	3	1	1	1		1	0	1	0	0	0
30	Female	Bachelor's degree	Junior-level	Non-permanent staff	5~10	Level II Hospital	Pediatric System		47	5	4	4	4	3	4	4	4	2	2	1	5	2	1	2	34	2	2	4	5	5	4	4	4	4	4	2	1	1	6	2	2	2		4	1	2	1	0	0
33	Female	Bachelor's degree	Junior-level	Permanent employee	5~10	Level II Hospital	Internal Medicine System		15	1	1	1	1	1	1	1	1	1	1	1	1	1	1	1	9	1	1	1	1	1	1	1	1	1	4	2	1	1	3	1	1	1		1	0	0	0	0	0
33	Female	Bachelor's degree	Intermediate-level	Permanent employee	5~10	Level II Hospital	Outpatient and Emergency System		15	1	1	1	1	1	1	1	1	1	1	1	1	1	1	1	16	1	1	4	1	5	1	1	1	1	3	1	1	1	3	1	1	1		2	1	1	0	0	0
29	Female	Bachelor's degree	Junior-level	Non-permanent staff	5~10	Level II Hospital	Outpatient and Emergency System		15	1	1	1	1	1	1	1	1	1	1	1	1	1	1	1	9	1	1	1	1	1	1	1	1	1	3	1	1	1	3	1	1	1		0	0	0	0	0	0
30	Female	master's degree~	Junior-level	Non-permanent staff	5~10	Level II Hospital	Gynecology and Obstetrics System		35	3	2	4	4	2	1	2	2	3	1	2	2	2	3	2	18	2	2	2	3	2	2	2	2	1	8	2	4	2	7	2	3	2		7	1	0	1	0	1
34	Female	Bachelor's degree	Intermediate-level	Non-permanent staff	10~15	Level II Hospital	Gynecology and Obstetrics System		15	1	1	1	1	1	1	1	1	1	1	1	1	1	1	1	9	1	1	1	1	1	1	1	1	1	3	1	1	1	3	1	1	1		0	0	0	0	0	0
24	Male	master's degree~	Junior-level	Non-permanent staff	<5	Level II Hospital	Outpatient and Emergency System		15	1	1	1	1	1	1	1	1	1	1	1	1	1	1	1	9	1	1	1	1	1	1	1	1	1	3	1	1	1	3	1	1	1		0	0	0	0	0	0
33	Female	Bachelor's degree	Intermediate-level	Non-permanent staff	5~10	Level III Hospital	Internal Medicine System		15	1	1	1	1	1	1	1	1	1	1	1	1	1	1	1	9	1	1	1	1	1	1	1	1	1	3	1	1	1	3	1	1	1		0	0	0	0	0	0
30	Male	master's degree~	Junior-level	Non-permanent staff	<5	Level III Hospital	Critical Care System		19	5	1	1	1	1	1	1	1	1	1	1	1	1	1	1	9	1	1	1	1	1	1	1	1	1	3	1	1	1	3	1	1	1		1	1	0	0	0	0
29	Female	Bachelor's degree	Intermediate-level	Non-permanent staff	5~10	Level III Hospital	Outpatient and Emergency System		15	1	1	1	1	1	1	1	1	1	1	1	1	1	1	1	9	1	1	1	1	1	1	1	1	1	3	1	1	1	3	1	1	1		0	0	0	0	0	0
26	Female	master's degree~	Junior-level	Permanent employee	5~10	Level III Hospital	Outpatient and Emergency System		33	3	3	2	2	2	2	2	2	2	2	2	2	2	3	2	18	2	2	2	2	2	2	2	2	2	6	2	2	2	6	3	2	1		9	1	2	1	1	1
38	Female	Bachelor's degree	Intermediate-level	Permanent employee	10~15	Level III Hospital	Surgical System		15	1	1	1	1	1	1	1	1	1	1	1	1	1	1	1	9	1	1	1	1	1	1	1	1	1	3	1	1	1	3	1	1	1		0	0	0	0	0	0
34	Female	Bachelor's degree	Intermediate-level	Permanent employee	10~15	Level III Hospital	Internal Medicine System		21	2	2	2	2	1	1	1	2	2	1	1	1	1	1	1	14	1	1	2	2	2	2	1	2	1	4	2	1	1	3	1	1	1		1	1	0	0	0	0
32	Male	master's degree~	Junior-level	Non-permanent staff	5~10	Level III Hospital	Surgical System		15	1	1	1	1	1	1	1	1	1	1	1	1	1	1	1	9	1	1	1	1	1	1	1	1	1	3	1	1	1	3	1	1	1		0	0	0	0	0	0
26	Female	master's degree~	Junior-level	Non-permanent staff	<5	Level I Hospital	Gynecology and Obstetrics System		16	1	1	1	1	1	1	2	1	1	1	1	1	1	1	1	9	1	1	1	1	1	1	1	1	1	4	2	1	1	3	1	1	1		2	0	1	0	1	0
29	Female	Bachelor's degree	Junior-level	Non-permanent staff	5~10	Level II Hospital	Critical Care System		32	1	2	3	2	3	2	2	2	2	3	2	2	2	2	2	25	2	2	2	5	5	2	2	3	2	7	3	2	2	7	2	2	3		11	2	2	2	1	2
30	Female	Bachelor's degree	Junior-level	Non-permanent staff	5~10	Level II Hospital	Internal Medicine System		16	2	1	1	1	1	1	1	1	1	1	1	1	1	1	1	9	1	1	1	1	1	1	1	1	1	3	1	1	1	3	1	1	1		0	0	0	0	0	0
35	Female	Bachelor's degree	Intermediate-level	Non-permanent staff	10~15	Level III Hospital	Surgical System		29	2	2	2	2	2	2	2	2	2	2	2	2	2	2	1	17	1	1	3	2	2	2	2	2	2	8	3	3	2	6	2	2	2		6	1	1	2	0	1
35	Female	Bachelor's degree	Junior-level	Non-permanent staff	5~10	Level III Hospital	Outpatient and Emergency System		15	1	1	1	1	1	1	1	1	1	1	1	1	1	1	1	9	1	1	1	1	1	1	1	1	1	3	1	1	1	3	1	1	1		0	0	0	0	0	0
25	Female	master's degree~	Junior-level	Non-permanent staff	<5	Level III Hospital	Surgical System		31	2	3	2	2	2	2	2	2	2	2	2	2	2	2	2	18	2	2	2	2	2	2	2	2	2	6	2	2	2	6	2	2	2		7	1	1	1	1	1
39	Female	Bachelor's degree	Intermediate-level	Non-permanent staff	10~15	Level II Hospital	Surgical System		15	1	1	1	1	1	1	1	1	1	1	1	1	1	1	1	9	1	1	1	1	1	1	1	1	1	3	1	1	1	3	1	1	1		0	0	0	0	0	0
35	Female	Bachelor's degree	Intermediate-level	Permanent employee	10~15	Level III Hospital	Outpatient and Emergency System		30	2	2	2	2	2	2	2	2	2	2	2	2	2	2	2	18	2	2	2	2	2	2	2	2	2	6	2	2	2	6	2	2	2		21	3	3	3	3	3
26	Male	Bachelor's degree	Junior-level	Non-permanent staff	<5	Level III Hospital	Critical Care System		16	2	1	1	1	1	1	1	1	1	1	1	1	1	1	1	9	1	1	1	1	1	1	1	1	1	3	1	1	1	3	1	1	1		0	0	0	0	0	0
32	Female	Bachelor's degree	Junior-level	Non-permanent staff	10~15	Level III Hospital	Outpatient and Emergency System		60	4	4	4	4	4	4	4	4	4	4	4	4	4	4	4	34	4	4	4	2	4	4	4	4	4	11	3	4	4	12	4	4	4		7	1	1	1	1	1
30	Female	Bachelor's degree	Junior-level	Non-permanent staff	<5	Level II Hospital	Pediatric System		15	1	1	1	1	1	1	1	1	1	1	1	1	1	1	1	13	1	1	4	1	2	1	1	1	1	3	1	1	1	3	1	1	1		0	0	0	0	0	0
32	Female	Bachelor's degree	Intermediate-level	Permanent employee	10~15	Level III Hospital	Pediatric System		16	1	1	1	1	1	1	2	1	1	1	1	1	1	1	1	16	1	1	4	1	5	1	1	1	1	3	1	1	1	3	1	1	1		0	0	0	0	0	0
30	Female	Bachelor's degree	Junior-level	Non-permanent staff	5~10	Level III Hospital	Surgical System		15	1	1	1	1	1	1	1	1	1	1	1	1	1	1	1	9	1	1	1	1	1	1	1	1	1	3	1	1	1	3	1	1	1		0	0	0	0	0	0
34	Female	master's degree~	Junior-level	Non-permanent staff	10~15	Level III Hospital	Outpatient and Emergency System		15	1	1	1	1	1	1	1	1	1	1	1	1	1	1	1	9	1	1	1	1	1	1	1	1	1	3	1	1	1	3	1	1	1		0	0	0	0	0	0
31	Female	Bachelor's degree	Junior-level	Permanent employee	5~10	Level II Hospital	Surgical System		22	2	2	2	1	1	1	1	2	2	1	2	1	2	1	1	16	1	2	3	2	4	1	1	1	1	4	1	1	2	4	1	2	1		1	0	0	1	0	0
27	Female	master's degree~	Junior-level	Non-permanent staff	<5	Level II Hospital	Outpatient and Emergency System		32	3	3	2	2	2	2	2	2	2	2	2	2	2	2	2	18	2	2	2	2	2	2	2	2	2	6	2	2	2	6	2	2	2		7	1	1	1	1	1
32	Female	Bachelor's degree	Junior-level	Permanent employee	5~10	Level II Hospital	Function Department		15	1	1	1	1	1	1	1	1	1	1	1	1	1	1	1	9	1	1	1	1	1	1	1	1	1	3	1	1	1	3	1	1	1		0	0	0	0	0	0
35	Female	Bachelor's degree	Intermediate-level	Non-permanent staff	10~15	Level II Hospital	Function Department		49	4	4	4	4	3	3	4	3	3	2	4	2	3	4	2	25	2	2	2	4	2	2	4	3	4	7	3	2	2	5	2	2	1		7	1	1	1	1	1
32	Female	Bachelor's degree	Junior-level	Non-permanent staff	5~10	Level III Hospital	Gynecology and Obstetrics System		15	1	1	1	1	1	1	1	1	1	1	1	1	1	1	1	9	1	1	1	1	1	1	1	1	1	3	1	1	1	3	1	1	1		1	0	1	0	0	0
29	Female	Bachelor's degree	Junior-level	Permanent employee	<5	Level II Hospital	Surgical System		15	1	1	1	1	1	1	1	1	1	1	1	1	1	1	1	9	1	1	1	1	1	1	1	1	1	3	1	1	1	3	1	1	1		0	0	0	0	0	0
28	Female	Bachelor's degree	Junior-level	Non-permanent staff	5~10	Level III Hospital	Gynecology and Obstetrics System		15	1	1	1	1	1	1	1	1	1	1	1	1	1	1	1	9	1	1	1	1	1	1	1	1	1	3	1	1	1	3	1	1	1		0	0	0	0	0	0
28	Female	Bachelor's degree	Junior-level	Non-permanent staff	<5	Level II Hospital	Surgical System		15	1	1	1	1	1	1	1	1	1	1	1	1	1	1	1	9	1	1	1	1	1	1	1	1	1	3	1	1	1	3	1	1	1		0	0	0	0	0	0
31	Female	Bachelor's degree	Junior-level	Non-permanent staff	5~10	Level II Hospital	Surgical System		15	1	1	1	1	1	1	1	1	1	1	1	1	1	1	1	10	1	1	1	2	1	1	1	1	1	3	1	1	1	3	1	1	1		1	0	1	0	0	0
31	Female	Bachelor's degree	Junior-level	Non-permanent staff	5~10	Level III Hospital	Critical Care System		32	3	3	2	1	3	1	3	1	2	1	2	2	1	4	3	30	2	3	5	2	5	4	3	4	2	9	4	2	3	5	2	2	1		2	0	0	1	0	1
40	Female	Bachelor's degree	Intermediate-level	Non-permanent staff	15~20	Level III Hospital	Surgical System		15	1	1	1	1	1	1	1	1	1	1	1	1	1	1	1	9	1	1	1	1	1	1	1	1	1	3	1	1	1	3	1	1	1		0	0	0	0	0	0
29	Female	master's degree~	Junior-level	Non-permanent staff	5~10	Level III Hospital	Outpatient and Emergency System		22	2	2	1	4	1	2	2	1	1	1	1	1	1	1	1	11	1	1	1	1	1	1	2	2	1	3	1	1	1	3	1	1	1		1	0	1	0	0	0
34	Female	Bachelor's degree	Intermediate-level	Permanent employee	10~15	Level II Hospital	Surgical System		23	5	5	1	1	1	1	1	1	1	1	1	1	1	1	1	9	1	1	1	1	1	1	1	1	1	3	1	1	1	3	1	1	1		0	0	0	0	0	0
42	Female	Bachelor's degree	Senior-level	Permanent employee	15~20	Level III Hospital	Nursing Department		17	2	2	1	1	1	1	1	1	1	1	1	1	1	1	1	9	1	1	1	1	1	1	1	1	1	3	1	1	1	3	1	1	1		0	0	0	0	0	0
25	Female	master's degree~	Junior-level	Non-permanent staff	<5	Level III Hospital	Internal Medicine System		30	2	2	2	2	2	2	2	2	2	2	2	2	2	2	2	18	2	2	2	2	2	2	2	2	2	6	2	2	2	6	2	2	2		7	1	1	1	1	1
42	Female	Bachelor's degree	Intermediate-level	Non-permanent staff	15~20	Level III Hospital	Internal Medicine System		15	1	1	1	1	1	1	1	1	1	1	1	1	1	1	1	9	1	1	1	1	1	1	1	1	1	3	1	1	1	3	1	1	1		0	0	0	0	0	0
38	Female	Bachelor's degree	Intermediate-level	Permanent employee	15~20	Level II Hospital	Surgical System		16	2	1	1	1	1	1	1	1	1	1	1	1	1	1	1	9	1	1	1	1	1	1	1	1	1	3	1	1	1	3	1	1	1		0	0	0	0	0	0
37	Female	Bachelor's degree	Intermediate-level	Non-permanent staff	10~15	Level III Hospital	Internal Medicine System		30	2	2	2	2	2	2	2	2	2	2	2	2	2	2	2	18	2	2	2	2	2	2	2	2	2	6	2	2	2	6	2	2	2		7	1	1	1	1	1
38	Female	master's degree~	Intermediate-level	Permanent employee	10~15	Level II Hospital	Gynecology and Obstetrics System		16	1	1	1	1	1	1	1	1	1	1	1	1	2	1	1	10	1	1	1	1	2	1	1	1	1	3	1	1	1	3	1	1	1		0	0	0	0	0	0
36	Female	Bachelor's degree	Intermediate-level	Permanent employee	10~15	Level III Hospital	Outpatient and Emergency System		30	2	2	2	2	2	2	2	2	2	2	2	2	2	2	2	18	2	2	2	2	2	2	2	2	2	6	2	2	2	6	2	2	2		7	1	1	1	1	1
27	Female	master's degree~	Junior-level	Non-permanent staff	<5	Level II Hospital	Surgical System		19	5	1	1	1	1	1	1	1	1	1	1	1	1	1	1	12	1	1	3	1	2	1	1	1	1	3	1	1	1	3	1	1	1		1	0	1	0	0	0
29	Female	Bachelor's degree	Junior-level	Non-permanent staff	5~10	Level II Hospital	Surgical System		21	2	3	2	1	1	1	1	1	1	1	1	2	1	1	2	10	1	1	2	1	1	1	1	1	1	3	1	1	1	3	1	1	1		0	0	0	0	0	0
31	Female	Bachelor's degree	Intermediate-level	Permanent employee	5~10	Level III Hospital	Surgical System		15	1	1	1	1	1	1	1	1	1	1	1	1	1	1	1	9	1	1	1	1	1	1	1	1	1	3	1	1	1	3	1	1	1		0	0	0	0	0	0
33	Female	Bachelor's degree	Junior-level	Non-permanent staff	10~15	Level III Hospital	Critical Care System		16	2	1	1	1	1	1	1	1	1	1	1	1	1	1	1	16	1	3	3	1	4	1	1	1	1	3	1	1	1	3	1	1	1		0	0	0	0	0	0
27	Female	Bachelor's degree	Junior-level	Non-permanent staff	5~10	Level II Hospital	Gynecology and Obstetrics System		15	1	1	1	1	1	1	1	1	1	1	1	1	1	1	1	17	1	1	3	5	3	1	1	1	1	3	1	1	1	3	1	1	1		0	0	0	0	0	0
25	Female	master's degree~	Junior-level	Permanent employee	<5	Level III Hospital	Internal Medicine System		75	5	5	5	5	5	5	5	5	5	5	5	5	5	5	5	45	5	5	5	5	5	5	5	5	5	15	5	5	5	15	5	5	5		12	2	0	2	2	2
30	Female	master's degree~	Junior-level	Non-permanent staff	5~10	Level II Hospital	Surgical System		20	1	2	1	1	1	1	1	5	1	1	1	1	1	1	1	9	1	1	1	1	1	1	1	1	1	3	1	1	1	3	1	1	1		0	0	0	0	0	0
24	Female	master's degree~	Junior-level	Non-permanent staff	<5	Level II Hospital	Outpatient and Emergency System		15	1	1	1	1	1	1	1	1	1	1	1	1	1	1	1	9	1	1	1	1	1	1	1	1	1	3	1	1	1	3	1	1	1		0	0	0	0	0	0
37	Female	master's degree~	Intermediate-level	Non-permanent staff	10~15	Level II Hospital	Gynecology and Obstetrics System		15	1	1	1	1	1	1	1	1	1	1	1	1	1	1	1	9	1	1	1	1	1	1	1	1	1	3	1	1	1	3	1	1	1		2	1	0	0	1	0
25	Female	Bachelor's degree	Junior-level	Permanent employee	<5	Level II Hospital	Critical Care System		45	3	3	3	3	3	3	3	3	1	3	3	3	4	4	3	25	3	3	3	3	3	1	3	3	3	9	3	3	3	9	3	3	3		13	2	2	3	1	2
32	Female	Bachelor's degree	Intermediate-level	Permanent employee	10~15	Level III Hospital	Internal Medicine System		15	1	1	1	1	1	1	1	1	1	1	1	1	1	1	1	9	1	1	1	1	1	1	1	1	1	3	1	1	1	3	1	1	1		0	0	0	0	0	0
33	Female	Bachelor's degree	Junior-level	Non-permanent staff	10~15	Level III Hospital	Critical Care System		22	2	2	1	1	1	1	1	2	1	1	1	2	1	2	3	18	1	2	2	4	1	1	2	4	1	3	1	1	1	8	3	3	2		1	0	1	0	0	0
27	Female	master's degree~	Junior-level	Non-permanent staff	5~10	Level III Hospital	Internal Medicine System		16	1	1	1	2	1	1	1	1	1	1	1	1	1	1	1	12	2	2	1	1	1	2	1	1	1	3	1	1	1	3	1	1	1		1	0	0	1	0	0
31	Female	Bachelor's degree	Junior-level	Non-permanent staff	5~10	Level I Hospital	Surgical System		75	5	5	5	5	5	5	5	5	5	5	5	5	5	5	5	45	5	5	5	5	5	5	5	5	5	15	5	5	5	15	5	5	5		21	3	3	3	3	3
34	Female	Bachelor's degree	Junior-level	Non-permanent staff	10~15	Level III Hospital	Internal Medicine System		15	1	1	1	1	1	1	1	1	1	1	1	1	1	1	1	9	1	1	1	1	1	1	1	1	1	3	1	1	1	3	1	1	1		0	0	0	0	0	0
36	Female	Bachelor's degree	Intermediate-level	Permanent employee	10~15	Level III Hospital	Internal Medicine System		32	3	3	2	2	2	2	2	2	2	2	2	2	2	2	2	18	2	2	2	2	2	2	2	2	2	6	2	2	2	6	2	2	2		5	0	2	1	2	0
31	Male	Bachelor's degree	Junior-level	Non-permanent staff	5~10	Level III Hospital	Outpatient and Emergency System		15	1	1	1	1	1	1	1	1	1	1	1	1	1	1	1	9	1	1	1	1	1	1	1	1	1	3	1	1	1	3	1	1	1		0	0	0	0	0	0
27	Female	Bachelor's degree	Junior-level	Non-permanent staff	5~10	Level III Hospital	Surgical System		31	3	2	2	2	2	2	2	2	2	2	2	2	2	2	2	18	2	2	2	2	2	2	2	2	2	6	2	2	2	6	2	2	2		7	1	1	1	1	1
24	Male	Bachelor's degree	Junior-level	Non-permanent staff	<5	Level III Hospital	Internal Medicine System		15	1	1	1	1	1	1	1	1	1	1	1	1	1	1	1	10	1	1	1	1	2	1	1	1	1	3	1	1	1	3	1	1	1		1	0	1	0	0	0
42	Female	Bachelor's degree	Intermediate-level	Permanent employee	15~20	Level II Hospital	Function Department		21	2	1	1	1	2	1	2	2	2	2	1	1	1	1	1	12	1	1	1	2	1	1	2	2	1	5	1	2	2	4	2	1	1		4	1	0	0	1	1
30	Female	Bachelor's degree	Junior-level	Non-permanent staff	5~10	Level II Hospital	Surgical System		15	1	1	1	1	1	1	1	1	1	1	1	1	1	1	1	9	1	1	1	1	1	1	1	1	1	3	1	1	1	3	1	1	1		0	0	0	0	0	0
35	Male	Bachelor's degree	Intermediate-level	Non-permanent staff	5~10	Level III Hospital	Internal Medicine System		25	5	2	2	1	1	2	2	2	2	1	1	1	1	1	1	9	1	1	1	1	1	1	1	1	1	3	1	1	1	3	1	1	1		0	0	0	0	0	0
29	Female	Bachelor's degree	Junior-level	Non-permanent staff	5~10	Level II Hospital	Internal Medicine System		21	5	3	1	1	1	1	1	1	1	1	1	1	1	1	1	9	1	1	1	1	1	1	1	1	1	4	2	1	1	3	1	1	1		0	0	0	0	0	0
30	Female	Bachelor's degree	Junior-level	Permanent employee	5~10	Level III Hospital	Internal Medicine System		62	4	4	3	5	3	4	5	5	5	3	5	4	4	4	4	36	4	4	4	4	4	4	4	4	4	12	4	4	4	12	4	4	4		14	2	2	2	2	2
41	Female	Bachelor's degree	Intermediate-level	Non-permanent staff	20~	Level III Hospital	Surgical System		57	4	4	4	4	4	4	4	4	4	4	4	4	3	3	3	27	3	3	3	3	3	3	3	3	3	12	4	4	4	12	4	4	4		14	2	2	2	2	2
33	Female	Bachelor's degree	Intermediate-level	Non-permanent staff	5~10	Level III Hospital	Pediatric System		15	1	1	1	1	1	1	1	1	1	1	1	1	1	1	1	9	1	1	1	1	1	1	1	1	1	3	1	1	1	3	1	1	1		0	0	0	0	0	0
27	Female	Bachelor's degree	Junior-level	Non-permanent staff	5~10	Level III Hospital	Gynecology and Obstetrics System		15	1	1	1	1	1	1	1	1	1	1	1	1	1	1	1	9	1	1	1	1	1	1	1	1	1	3	1	1	1	3	1	1	1		0	0	0	0	0	0
33	Female	Bachelor's degree	Intermediate-level	Permanent employee	5~10	Level II Hospital	Function Department		15	1	1	1	1	1	1	1	1	1	1	1	1	1	1	1	9	1	1	1	1	1	1	1	1	1	3	1	1	1	3	1	1	1		0	0	0	0	0	0
28	Female	Bachelor's degree	Junior-level	Non-permanent staff	<5	Level III Hospital	Outpatient and Emergency System		30	2	2	2	2	2	2	2	2	2	2	2	2	2	2	2	20	2	2	4	3	2	1	2	2	2	6	2	2	2	6	2	2	2		7	1	1	1	1	1
30	Female	Bachelor's degree	Junior-level	Non-permanent staff	5~10	Level II Hospital	Surgical System		15	1	1	1	1	1	1	1	1	1	1	1	1	1	1	1	9	1	1	1	1	1	1	1	1	1	3	1	1	1	3	1	1	1		0	0	0	0	0	0
31	Female	Bachelor's degree	Intermediate-level	Non-permanent staff	5~10	Level III Hospital	Surgical System		15	1	1	1	1	1	1	1	1	1	1	1	1	1	1	1	9	1	1	1	1	1	1	1	1	1	3	1	1	1	3	1	1	1		0	0	0	0	0	0
36	Female	Bachelor's degree	Intermediate-level	Permanent employee	10~15	Level III Hospital	Internal Medicine System		26	2	3	1	2	2	2	2	1	1	2	1	1	2	2	2	18	2	2	2	2	2	2	2	2	2	6	2	2	2	6	2	2	2		6	1	1	1	1	1
30	Female	master's degree~	Junior-level	Non-permanent staff	5~10	Level II Hospital	Internal Medicine System		15	1	1	1	1	1	1	1	1	1	1	1	1	1	1	1	9	1	1	1	1	1	1	1	1	1	3	1	1	1	3	1	1	1		0	0	0	0	0	0
28	Female	Bachelor's degree	Junior-level	Non-permanent staff	5~10	Level II Hospital	Outpatient and Emergency System		15	1	1	1	1	1	1	1	1	1	1	1	1	1	1	1	9	1	1	1	1	1	1	1	1	1	3	1	1	1	3	1	1	1		0	0	0	0	0	0
38	Female	Bachelor's degree	Intermediate-level	Non-permanent staff	15~20	Level III Hospital	Internal Medicine System		18	1	2	1	1	2	1	1	1	1	1	1	2	1	1	1	10	1	1	1	2	1	1	1	1	1	4	2	1	1	4	1	1	2		1	0	0	0	0	0
29	Female	Bachelor's degree	Junior-level	Non-permanent staff	5~10	Level III Hospital	Surgical System		29	1	2	3	3	1	1	1	3	3	2	1	3	2	2	1	22	1	2	4	4	5	1	2	2	1	8	2	2	4	6	3	1	2		4	0	1	1	0	0
35	Male	Bachelor's degree	Intermediate-level	Permanent employee	5~10	Level II Hospital	Surgical System		46	4	4	2	3	4	3	2	2	3	2	4	4	4	3	2	28	2	4	3	4	3	3	3	3	3	10	4	3	3	11	4	3	4		14	2	2	3	1	2
30	Female	Bachelor's degree	Junior-level	Non-permanent staff	5~10	Level III Hospital	Internal Medicine System		31	3	2	2	3	2	2	2	2	2	1	2	2	2	2	2	20	2	2	2	2	2	2	3	4	1	6	2	2	2	6	2	2	2		6	1	0	1	1	1
32	Female	Bachelor's degree	Junior-level	Non-permanent staff	10~15	Level II Hospital	Surgical System		15	1	1	1	1	1	1	1	1	1	1	1	1	1	1	1	9	1	1	1	1	1	1	1	1	1	3	1	1	1	3	1	1	1		0	0	0	0	0	0
36	Female	Bachelor's degree	Junior-level	Non-permanent staff	10~15	Level II Hospital	Pediatric System		15	1	1	1	1	1	1	1	1	1	1	1	1	1	1	1	9	1	1	1	1	1	1	1	1	1	3	1	1	1	3	1	1	1		0	0	0	0	0	0
37	Female	master's degree~	Junior-level	Permanent employee	10~15	Level III Hospital	Gynecology and Obstetrics System		15	1	1	1	1	1	1	1	1	1	1	1	1	1	1	1	9	1	1	1	1	1	1	1	1	1	3	1	1	1	3	1	1	1		0	0	0	0	0	0
28	Female	Bachelor's degree	Junior-level	Non-permanent staff	5~10	Level II Hospital	Surgical System		15	1	1	1	1	1	1	1	1	1	1	1	1	1	1	1	9	1	1	1	1	1	1	1	1	1	3	1	1	1	3	1	1	1		0	0	0	0	0	0
38	Female	Bachelor's degree	Intermediate-level	Non-permanent staff	10~15	Level III Hospital	Internal Medicine System		26	3	3	3	3	2	2	2	1	1	1	1	1	1	1	1	10	1	2	1	1	1	1	1	1	1	3	1	1	1	4	1	1	2		1	0	1	0	0	0
28	Female	Bachelor's degree	Junior-level	Non-permanent staff	5~10	Level II Hospital	Internal Medicine System		15	1	1	1	1	1	1	1	1	1	1	1	1	1	1	1	9	1	1	1	1	1	1	1	1	1	3	1	1	1	3	1	1	1		0	0	0	0	0	0
31	Female	Bachelor's degree	Junior-level	Non-permanent staff	5~10	Level II Hospital	Internal Medicine System		15	1	1	1	1	1	1	1	1	1	1	1	1	1	1	1	17	1	1	5	1	5	1	1	1	1	3	1	1	1	3	1	1	1		0	0	0	0	0	0
24	Male	master's degree~	Junior-level	Non-permanent staff	<5	Level III Hospital	Function Department		16	2	1	1	1	1	1	1	1	1	1	1	1	1	1	1	9	1	1	1	1	1	1	1	1	1	3	1	1	1	3	1	1	1		2	0	1	0	0	0
31	Female	Bachelor's degree	Junior-level	Permanent employee	5~10	Level II Hospital	Internal Medicine System		15	1	1	1	1	1	1	1	1	1	1	1	1	1	1	1	9	1	1	1	1	1	1	1	1	1	3	1	1	1	3	1	1	1		0	0	0	0	0	0
35	Female	Bachelor's degree	Intermediate-level	Permanent employee	10~15	Level II Hospital	Outpatient and Emergency System		16	2	1	1	1	1	1	1	1	1	1	1	1	1	1	1	9	1	1	1	1	1	1	1	1	1	3	1	1	1	3	1	1	1		0	0	0	0	0	0
31	Female	Bachelor's degree	Junior-level	Permanent employee	5~10	Level III Hospital	Internal Medicine System		16	2	1	1	1	1	1	1	1	1	1	1	1	1	1	1	10	1	1	1	2	1	1	1	1	1	3	1	1	1	3	1	1	1		1	0	1	0	0	0
46	Female	Bachelor's degree	Senior-level	Permanent employee	20~	Level III Hospital	Surgical System		15	1	1	1	1	1	1	1	1	1	1	1	1	1	1	1	9	1	1	1	1	1	1	1	1	1	3	1	1	1	3	1	1	1		0	0	0	0	0	0
40	Female	Bachelor's degree	Intermediate-level	Permanent employee	15~20	Level II Hospital	Surgical System		15	1	1	1	1	1	1	1	1	1	1	1	1	1	1	1	9	1	1	1	1	1	1	1	1	1	3	1	1	1	3	1	1	1		0	0	0	0	0	0
40	Female	Bachelor's degree	Intermediate-level	Non-permanent staff	15~20	Level III Hospital	Function Department		15	1	1	1	1	1	1	1	1	1	1	1	1	1	1	1	9	1	1	1	1	1	1	1	1	1	3	1	1	1	3	1	1	1		0	0	0	0	0	0
28	Male	master's degree~	Junior-level	Non-permanent staff	<5	Level II Hospital	Internal Medicine System		44	4	4	4	4	4	4	4	2	2	2	2	2	2	2	2	18	2	2	2	2	2	2	2	2	2	6	2	2	2	6	2	2	2		7	1	1	1	1	1
32	Female	Bachelor's degree	Intermediate-level	Non-permanent staff	5~10	Level III Hospital	Internal Medicine System		29	3	4	2	2	2	1	1	2	2	1	1	2	1	3	2	27	3	4	4	3	5	2	2	2	2	12	5	4	3	6	2	2	2		6	1	1	1	1	1
30	Female	Bachelor's degree	Intermediate-level	Permanent employee	5~10	Level III Hospital	Gynecology and Obstetrics System		15	1	1	1	1	1	1	1	1	1	1	1	1	1	1	1	15	1	1	4	1	4	1	1	1	1	3	1	1	1	3	1	1	1		0	0	0	0	0	0
36	Female	Bachelor's degree	Intermediate-level	Permanent employee	10~15	Level III Hospital	Internal Medicine System		15	1	1	1	1	1	1	1	1	1	1	1	1	1	1	1	9	1	1	1	1	1	1	1	1	1	3	1	1	1	3	1	1	1		0	0	0	0	0	0
43	Female	Bachelor's degree	Senior-level	Permanent employee	20~	Level III Hospital	Surgical System		32	4	5	2	2	2	1	3	2	1	1	3	3	1	1	1	21	1	4	5	1	5	2	1	1	1	5	2	1	2	4	1	1	2		2	0	1	0	1	0
29	Female	Bachelor's degree	Junior-level	Non-permanent staff	5~10	Level II Hospital	Internal Medicine System		15	1	1	1	1	1	1	1	1	1	1	1	1	1	1	1	9	1	1	1	1	1	1	1	1	1	3	1	1	1	3	1	1	1		2	0	1	0	1	0
23	Male	master's degree~	Junior-level	Non-permanent staff	<5	Level II Hospital	Internal Medicine System		18	2	2	2	1	1	1	1	1	1	1	1	1	1	1	1	10	1	1	1	1	1	2	1	1	1	3	1	1	1	3	1	1	1		2	0	0	1	0	1
32	Female	master's degree~	Junior-level	Non-permanent staff	5~10	Level II Hospital	Internal Medicine System		16	1	1	2	1	1	1	1	1	1	1	1	1	1	1	1	9	1	1	1	1	1	1	1	1	1	3	1	1	1	3	1	1	1		0	0	0	0	0	0
47	Female	Bachelor's degree	Senior-level	Permanent employee	20~	Level III Hospital	Internal Medicine System		16	1	2	1	1	1	1	1	1	1	1	1	1	1	1	1	9	1	1	1	1	1	1	1	1	1	3	1	1	1	3	1	1	1		0	0	0	0	0	0
39	Female	Bachelor's degree	Intermediate-level	Non-permanent staff	15~20	Level III Hospital	Internal Medicine System		15	1	1	1	1	1	1	1	1	1	1	1	1	1	1	1	9	1	1	1	1	1	1	1	1	1	3	1	1	1	3	1	1	1		0	0	0	0	0	0
32	Female	Bachelor's degree	Intermediate-level	Permanent employee	5~10	Level II Hospital	Internal Medicine System		34	3	3	2	2	2	2	3	2	2	2	3	3	1	3	1	25	2	5	4	2	5	2	2	2	1	5	2	1	2	8	3	3	2		7	1	1	1	1	1
27	Female	Bachelor's degree	Junior-level	Non-permanent staff	5~10	Level III Hospital	Pediatric System		15	1	1	1	1	1	1	1	1	1	1	1	1	1	1	1	9	1	1	1	1	1	1	1	1	1	3	1	1	1	3	1	1	1		1	0	1	0	0	0
25	Female	master's degree~	Junior-level	Non-permanent staff	<5	Level II Hospital	Pediatric System		15	1	1	1	1	1	1	1	1	1	1	1	1	1	1	1	9	1	1	1	1	1	1	1	1	1	3	1	1	1	3	1	1	1		1	0	0	1	0	0
32	Female	Bachelor's degree	Junior-level	Non-permanent staff	5~10	Level III Hospital	Surgical System		16	1	1	2	1	1	1	1	1	1	1	1	1	1	1	1	9	1	1	1	1	1	1	1	1	1	3	1	1	1	3	1	1	1		1	0	1	0	0	0
32	Female	Bachelor's degree	Junior-level	Non-permanent staff	10~15	Level III Hospital	Surgical System		15	1	1	1	1	1	1	1	1	1	1	1	1	1	1	1	9	1	1	1	1	1	1	1	1	1	3	1	1	1	3	1	1	1		0	0	0	0	0	0
49	Female	master's degree~	Intermediate-level	Permanent employee	20~	Level III Hospital	Surgical System		22	1	3	1	1	2	1	2	1	1	1	1	2	1	2	2	23	3	4	5	2	2	2	2	2	1	3	1	1	1	4	1	1	2		2	1	0	0	1	0
38	Female	Bachelor's degree	Intermediate-level	Non-permanent staff	10~15	Level II Hospital	Critical Care System		22	2	3	1	2	1	1	1	2	1	1	2	2	1	1	1	15	1	1	3	2	3	1	1	2	1	4	2	1	1	4	1	1	2		4	0	1	0	0	1
25	Female	master's degree~	Junior-level	Non-permanent staff	<5	Level II Hospital	Internal Medicine System		15	1	1	1	1	1	1	1	1	1	1	1	1	1	1	1	12	1	1	4	1	1	1	1	1	1	3	1	1	1	3	1	1	1		0	0	0	0	0	0
30	Female	Bachelor's degree	Junior-level	Non-permanent staff	5~10	Level III Hospital	Pediatric System		15	1	1	1	1	1	1	1	1	1	1	1	1	1	1	1	9	1	1	1	1	1	1	1	1	1	3	1	1	1	3	1	1	1		1	0	1	0	0	0
36	Female	Bachelor's degree	Intermediate-level	Permanent employee	10~15	Level II Hospital	Internal Medicine System		15	1	1	1	1	1	1	1	1	1	1	1	1	1	1	1	9	1	1	1	1	1	1	1	1	1	3	1	1	1	3	1	1	1		0	0	0	0	0	0
34	Female	Bachelor's degree	Intermediate-level	Permanent employee	10~15	Level III Hospital	Internal Medicine System		15	1	1	1	1	1	1	1	1	1	1	1	1	1	1	1	9	1	1	1	1	1	1	1	1	1	3	1	1	1	3	1	1	1		0	0	0	0	0	0
28	Female	Bachelor's degree	Junior-level	Permanent employee	5~10	Level II Hospital	Pediatric System		15	1	1	1	1	1	1	1	1	1	1	1	1	1	1	1	9	1	1	1	1	1	1	1	1	1	3	1	1	1	3	1	1	1		0	0	0	0	0	0
33	Female	Bachelor's degree	Intermediate-level	Non-permanent staff	5~10	Level II Hospital	Internal Medicine System		15	1	1	1	1	1	1	1	1	1	1	1	1	1	1	1	9	1	1	1	1	1	1	1	1	1	3	1	1	1	3	1	1	1		2	0	1	1	0	0
32	Female	Bachelor's degree	Junior-level	Non-permanent staff	5~10	Level II Hospital	Pediatric System		21	5	2	1	1	1	1	1	2	1	1	1	1	1	1	1	20	1	2	5	2	5	1	1	2	1	4	1	1	2	4	1	1	2		5	1	0	2	1	0
35	Female	master's degree~	Intermediate-level	Permanent employee	10~15	Level II Hospital	Internal Medicine System		18	3	2	1	1	1	1	1	1	1	1	1	1	1	1	1	9	1	1	1	1	1	1	1	1	1	3	1	1	1	3	1	1	1		2	0	1	0	1	0
30	Female	Bachelor's degree	Junior-level	Non-permanent staff	5~10	Level II Hospital	Pediatric System		22	2	4	2	2	1	1	1	1	1	1	1	1	1	1	2	10	1	2	1	1	1	1	1	1	1	3	1	1	1	3	1	1	1		0	0	0	0	0	0
38	Female	Bachelor's degree	Intermediate-level	Permanent employee	10~15	Level III Hospital	Surgical System		47	3	3	4	4	3	3	3	3	3	3	3	3	3	3	3	27	3	3	3	3	3	3	3	3	3	9	3	3	3	9	3	3	3		14	2	2	2	2	2
36	Female	Bachelor's degree	Intermediate-level	Non-permanent staff	10~15	Level III Hospital	Internal Medicine System		45	3	3	3	3	3	3	3	3	3	3	3	3	3	3	3	27	3	3	3	3	3	3	3	3	3	9	3	3	3	9	3	3	3		3	0	1	1	1	0
31	Female	master's degree~	Junior-level	Non-permanent staff	5~10	Level III Hospital	Gynecology and Obstetrics System		15	1	1	1	1	1	1	1	1	1	1	1	1	1	1	1	9	1	1	1	1	1	1	1	1	1	3	1	1	1	3	1	1	1		0	0	0	0	0	0
35	Female	Bachelor's degree	Intermediate-level	Permanent employee	5~10	Level II Hospital	Internal Medicine System		60	3	5	5	5	4	3	5	4	3	2	4	5	4	3	5	32	5	5	4	4	5	3	2	2	2	10	4	4	2	12	5	3	4		9	2	2	2	1	1
31	Female	Bachelor's degree	Junior-level	Non-permanent staff	5~10	Level II Hospital	Function Department		15	1	1	1	1	1	1	1	1	1	1	1	1	1	1	1	11	1	2	2	1	1	1	1	1	1	3	1	1	1	4	1	1	2		0	0	0	0	0	0
29	Female	Bachelor's degree	Junior-level	Non-permanent staff	5~10	Level II Hospital	Internal Medicine System		45	3	3	3	3	3	3	3	3	3	3	3	3	3	3	3	27	3	3	3	3	3	3	3	3	3	9	3	3	3	9	3	3	3		7	1	1	1	1	1
35	Female	Bachelor's degree	Junior-level	Permanent employee	<5	Level III Hospital	Internal Medicine System		15	1	1	1	1	1	1	1	1	1	1	1	1	1	1	1	9	1	1	1	1	1	1	1	1	1	3	1	1	1	3	1	1	1		0	0	0	0	0	0
37	Female	Bachelor's degree	Intermediate-level	Permanent employee	15~20	Level II Hospital	Nursing Department		24	1	2	1	1	1	1	2	1	2	1	2	3	1	4	1	14	1	3	2	1	3	1	1	1	1	3	1	1	1	5	1	2	2		3	0	0	0	1	1
30	Female	Bachelor's degree	Junior-level	Non-permanent staff	5~10	Level II Hospital	Internal Medicine System		15	1	1	1	1	1	1	1	1	1	1	1	1	1	1	1	9	1	1	1	1	1	1	1	1	1	3	1	1	1	3	1	1	1		0	0	0	0	0	0
49	Female	Bachelor's degree	Senior-level	Permanent employee	20~	Level III Hospital	Internal Medicine System		15	1	1	1	1	1	1	1	1	1	1	1	1	1	1	1	9	1	1	1	1	1	1	1	1	1	3	1	1	1	3	1	1	1		0	0	0	0	0	0
27	Female	Bachelor's degree	Junior-level	Non-permanent staff	<5	Level II Hospital	Surgical System		40	4	4	3	3	3	2	2	2	3	2	3	3	2	2	2	24	2	3	4	3	4	3	2	2	1	8	3	3	2	8	2	2	4		11	2	1	3	2	1
35	Female	Bachelor's degree	Junior-level	Non-permanent staff	10~15	Level II Hospital	Outpatient and Emergency System		16	1	2	1	1	1	1	1	1	1	1	1	1	1	1	1	9	1	1	1	1	1	1	1	1	1	3	1	1	1	3	1	1	1		0	0	0	0	0	0
24	Female	master's degree~	Junior-level	Non-permanent staff	<5	Level II Hospital	Internal Medicine System		15	1	1	1	1	1	1	1	1	1	1	1	1	1	1	1	9	1	1	1	1	1	1	1	1	1	3	1	1	1	3	1	1	1		0	0	0	0	0	0
36	Female	master's degree~	Junior-level	Non-permanent staff	10~15	Level III Hospital	Internal Medicine System		15	1	1	1	1	1	1	1	1	1	1	1	1	1	1	1	9	1	1	1	1	1	1	1	1	1	3	1	1	1	3	1	1	1		0	0	0	0	0	0
32	Female	Bachelor's degree	Junior-level	Non-permanent staff	10~15	Level II Hospital	Internal Medicine System		45	2	2	2	2	3	4	4	4	4	3	3	3	3	3	3	27	3	3	3	3	3	3	3	3	3	9	3	3	3	9	3	3	3		7	1	1	1	1	1
27	Female	master's degree~	Junior-level	Non-permanent staff	<5	Level II Hospital	Outpatient and Emergency System		15	1	1	1	1	1	1	1	1	1	1	1	1	1	1	1	9	1	1	1	1	1	1	1	1	1	3	1	1	1	3	1	1	1		0	0	0	0	0	0
33	Female	Bachelor's degree	Junior-level	Non-permanent staff	5~10	Level III Hospital	Internal Medicine System		15	1	1	1	1	1	1	1	1	1	1	1	1	1	1	1	9	1	1	1	1	1	1	1	1	1	3	1	1	1	3	1	1	1		0	0	0	0	0	0
24	Female	master's degree~	Junior-level	Non-permanent staff	<5	Level II Hospital	Outpatient and Emergency System		15	1	1	1	1	1	1	1	1	1	1	1	1	1	1	1	9	1	1	1	1	1	1	1	1	1	3	1	1	1	3	1	1	1		0	0	0	0	0	0
36	Female	Bachelor's degree	Junior-level	Non-permanent staff	10~15	Level II Hospital	Internal Medicine System		19	2	2	1	2	1	1	1	1	1	1	1	1	1	1	2	14	2	1	1	1	1	2	2	2	2	6	2	2	2	6	2	2	2		7	1	1	1	1	1
29	Female	Bachelor's degree	Junior-level	Non-permanent staff	5~10	Level II Hospital	Surgical System		15	1	1	1	1	1	1	1	1	1	1	1	1	1	1	1	9	1	1	1	1	1	1	1	1	1	3	1	1	1	3	1	1	1		0	0	0	0	0	0
40	Female	Bachelor's degree	Intermediate-level	Non-permanent staff	10~15	Level II Hospital	Pediatric System		66	5	5	5	4	5	4	4	4	4	4	5	5	4	4	4	40	4	4	5	4	5	5	5	5	3	13	5	4	4	11	3	4	4		9	1	2	2	2	1
33	Female	Bachelor's degree	Intermediate-level	Permanent employee	10~15	Level II Hospital	Surgical System		18	2	1	2	2	1	1	1	1	1	1	1	1	1	1	1	9	1	1	1	1	1	1	1	1	1	3	1	1	1	3	1	1	1		0	0	0	0	0	0
30	Female	master's degree~	Junior-level	Permanent employee	5~10	Level III Hospital	Surgical System		15	1	1	1	1	1	1	1	1	1	1	1	1	1	1	1	9	1	1	1	1	1	1	1	1	1	3	1	1	1	3	1	1	1		1	0	0	1	0	0
32	Female	Bachelor's degree	Junior-level	Non-permanent staff	5~10	Level III Hospital	Surgical System		15	1	1	1	1	1	1	1	1	1	1	1	1	1	1	1	9	1	1	1	1	1	1	1	1	1	3	1	1	1	3	1	1	1		0	0	0	0	0	0
30	Female	Bachelor's degree	Junior-level	Permanent employee	5~10	Level III Hospital	Internal Medicine System		15	1	1	1	1	1	1	1	1	1	1	1	1	1	1	1	9	1	1	1	1	1	1	1	1	1	3	1	1	1	3	1	1	1		0	0	0	0	0	0
27	Female	Bachelor's degree	Junior-level	Non-permanent staff	<5	Level II Hospital	Surgical System		17	1	1	1	1	1	1	1	1	2	1	1	2	1	1	1	9	1	1	1	1	1	1	1	1	1	3	1	1	1	3	1	1	1		0	0	0	0	0	0
31	Female	Bachelor's degree	Junior-level	Permanent employee	5~10	Level III Hospital	Gynecology and Obstetrics System		16	1	2	1	1	1	1	1	1	1	1	1	1	1	1	1	9	1	1	1	1	1	1	1	1	1	4	2	1	1	3	1	1	1		2	0	1	0	1	0
32	Female	Bachelor's degree	Junior-level	Non-permanent staff	5~10	Level II Hospital	Gynecology and Obstetrics System		16	1	2	1	1	1	1	1	1	1	1	1	1	1	1	1	9	1	1	1	1	1	1	1	1	1	3	1	1	1	3	1	1	1		1	0	1	0	0	0
22	Female	master's degree~	Junior-level	Non-permanent staff	<5	Level I Hospital	Surgical System		60	4	4	4	4	4	4	4	4	4	4	4	4	4	4	4	36	4	4	4	4	4	4	4	4	4	12	4	4	4	12	4	4	4		6	2	0	1	1	1
26	Female	master's degree~	Junior-level	Non-permanent staff	<5	Level II Hospital	Internal Medicine System		15	1	1	1	1	1	1	1	1	1	1	1	1	1	1	1	9	1	1	1	1	1	1	1	1	1	3	1	1	1	3	1	1	1		0	0	0	0	0	0
28	Female	master's degree~	Junior-level	Non-permanent staff	5~10	Level II Hospital	Gynecology and Obstetrics System		15	1	1	1	1	1	1	1	1	1	1	1	1	1	1	1	9	1	1	1	1	1	1	1	1	1	3	1	1	1	3	1	1	1		0	0	0	0	0	0
28	Female	master's degree~	Junior-level	Non-permanent staff	<5	Level II Hospital	Gynecology and Obstetrics System		15	1	1	1	1	1	1	1	1	1	1	1	1	1	1	1	9	1	1	1	1	1	1	1	1	1	3	1	1	1	3	1	1	1		0	0	0	0	0	0
35	Female	Bachelor's degree	Intermediate-level	Permanent employee	10~15	Level II Hospital	Critical Care System		15	1	1	1	1	1	1	1	1	1	1	1	1	1	1	1	9	1	1	1	1	1	1	1	1	1	3	1	1	1	3	1	1	1		0	0	0	0	0	0
32	Female	Bachelor's degree	Junior-level	Permanent employee	5~10	Level III Hospital	Internal Medicine System		47	3	3	3	3	3	3	3	3	3	3	4	4	3	3	3	25	1	2	4	2	4	3	3	3	3	9	3	3	3	9	3	3	3		7	1	1	1	1	1
36	Female	Bachelor's degree	Intermediate-level	Permanent employee	10~15	Level II Hospital	Critical Care System		43	3	3	2	2	3	3	3	3	3	4	3	3	2	3	3	31	2	4	4	4	3	4	3	4	3	12	4	4	4	7	2	3	2		6	2	2	1	0	0
31	Female	master's degree~	Junior-level	Non-permanent staff	10~15	Level II Hospital	Critical Care System		24	2	2	2	2	2	2	2	2	2	1	1	1	1	1	1	9	1	1	1	1	1	1	1	1	1	3	1	1	1	3	1	1	1		1	1	0	0	0	0
33	Female	Bachelor's degree	Junior-level	Non-permanent staff	5~10	Level II Hospital	Surgical System		17	2	2	1	1	1	1	1	1	1	1	1	1	1	1	1	9	1	1	1	1	1	1	1	1	1	3	1	1	1	3	1	1	1		0	0	0	0	0	0
29	Female	Bachelor's degree	Junior-level	Non-permanent staff	5~10	Level II Hospital	Surgical System		15	1	1	1	1	1	1	1	1	1	1	1	1	1	1	1	9	1	1	1	1	1	1	1	1	1	3	1	1	1	3	1	1	1		1	1	0	0	0	0
32	Female	Bachelor's degree	Junior-level	Permanent employee	5~10	Level II Hospital	Internal Medicine System		15	1	1	1	1	1	1	1	1	1	1	1	1	1	1	1	9	1	1	1	1	1	1	1	1	1	3	1	1	1	3	1	1	1		1	0	1	0	0	0
43	Female	Bachelor's degree	Intermediate-level	Permanent employee	20~	Level III Hospital	Outpatient and Emergency System		16	1	2	1	1	1	1	1	1	1	1	1	1	1	1	1	9	1	1	1	1	1	1	1	1	1	3	1	1	1	3	1	1	1		0	0	0	0	0	0
32	Female	master's degree~	Junior-level	Non-permanent staff	10~15	Level II Hospital	Surgical System		15	1	1	1	1	1	1	1	1	1	1	1	1	1	1	1	9	1	1	1	1	1	1	1	1	1	3	1	1	1	3	1	1	1		0	0	0	0	0	0
32	Female	master's degree~	Junior-level	Non-permanent staff	5~10	Level II Hospital	Internal Medicine System		15	1	1	1	1	1	1	1	1	1	1	1	1	1	1	1	9	1	1	1	1	1	1	1	1	1	3	1	1	1	3	1	1	1		0	0	0	0	0	0
40	Female	Bachelor's degree	Intermediate-level	Permanent employee	15~20	Level II Hospital	Pediatric System		17	2	2	1	1	1	1	1	1	1	1	1	1	1	1	1	10	1	1	1	1	1	1	2	1	1	3	1	1	1	3	1	1	1		0	0	0	0	0	0
36	Female	master's degree~	Junior-level	Non-permanent staff	<5	Level II Hospital	Internal Medicine System		17	1	1	2	1	1	1	1	1	1	1	2	1	1	1	1	11	1	2	1	1	2	1	1	1	1	4	2	1	1	3	1	1	1		0	0	0	0	0	0
30	Female	Bachelor's degree	Junior-level	Non-permanent staff	5~10	Level III Hospital	Internal Medicine System		15	1	1	1	1	1	1	1	1	1	1	1	1	1	1	1	9	1	1	1	1	1	1	1	1	1	3	1	1	1	3	1	1	1		0	0	0	0	0	0
27	Female	master's degree~	Junior-level	Non-permanent staff	<5	Level II Hospital	Gynecology and Obstetrics System		15	1	1	1	1	1	1	1	1	1	1	1	1	1	1	1	9	1	1	1	1	1	1	1	1	1	3	1	1	1	3	1	1	1		0	0	0	0	0	0
34	Female	Bachelor's degree	Intermediate-level	Non-permanent staff	10~15	Level III Hospital	Internal Medicine System		15	1	1	1	1	1	1	1	1	1	1	1	1	1	1	1	9	1	1	1	1	1	1	1	1	1	3	1	1	1	3	1	1	1		0	0	0	0	0	0
31	Female	Bachelor's degree	Junior-level	Permanent employee	5~10	Level II Hospital	Internal Medicine System		51	3	5	5	3	5	3	3	3	3	3	3	3	3	3	3	30	3	3	2	3	5	5	3	3	3	9	3	3	3	9	3	3	3		9	2	1	1	2	1
39	Female	Bachelor's degree	Intermediate-level	Permanent employee	10~15	Level II Hospital	Internal Medicine System		30	2	2	2	2	2	2	2	2	2	2	2	2	2	2	2	18	2	2	2	2	2	2	2	2	2	6	2	2	2	6	2	2	2		3	1	1	1	0	0
30	Female	Bachelor's degree	Junior-level	Non-permanent staff	5~10	Level II Hospital	Outpatient and Emergency System		15	1	1	1	1	1	1	1	1	1	1	1	1	1	1	1	9	1	1	1	1	1	1	1	1	1	3	1	1	1	3	1	1	1		0	0	0	0	0	0
37	Female	master's degree~	Intermediate-level	Non-permanent staff	15~20	Level II Hospital	Function Department		18	1	1	1	4	1	1	1	1	1	1	1	1	1	1	1	10	1	1	1	1	2	1	1	1	1	3	1	1	1	3	1	1	1		2	0	1	0	1	0
35	Female	Bachelor's degree	Intermediate-level	Non-permanent staff	15~20	Level II Hospital	Function Department		15	1	1	1	1	1	1	1	1	1	1	1	1	1	1	1	9	1	1	1	1	1	1	1	1	1	3	1	1	1	3	1	1	1		1	0	1	0	0	0
27	Female	Bachelor's degree	Junior-level	Non-permanent staff	<5	Level III Hospital	Internal Medicine System		39	1	5	3	3	3	2	4	4	2	2	2	2	2	2	2	18	2	2	2	2	2	2	2	2	2	6	2	2	2	6	2	2	2		12	1	2	2	2	1
30	Female	master's degree~	Junior-level	Non-permanent staff	5~10	Level II Hospital	Gynecology and Obstetrics System		15	1	1	1	1	1	1	1	1	1	1	1	1	1	1	1	9	1	1	1	1	1	1	1	1	1	3	1	1	1	3	1	1	1		0	0	0	0	0	0
30	Female	Bachelor's degree	Junior-level	Non-permanent staff	<5	Level II Hospital	Surgical System		16	1	1	1	2	1	1	1	1	1	1	1	1	1	1	1	9	1	1	1	1	1	1	1	1	1	3	1	1	1	3	1	1	1		0	0	0	0	0	0
26	Female	master's degree~	Junior-level	Non-permanent staff	<5	Level II Hospital	Surgical System		15	1	1	1	1	1	1	1	1	1	1	1	1	1	1	1	9	1	1	1	1	1	1	1	1	1	3	1	1	1	3	1	1	1		0	0	0	0	0	0
26	Female	Bachelor's degree	Junior-level	Non-permanent staff	<5	Level III Hospital	Internal Medicine System		15	1	1	1	1	1	1	1	1	1	1	1	1	1	1	1	9	1	1	1	1	1	1	1	1	1	3	1	1	1	3	1	1	1		0	0	0	0	0	0
36	Female	Bachelor's degree	Junior-level	Non-permanent staff	10~15	Level II Hospital	Surgical System		17	3	1	1	1	1	1	1	1	1	1	1	1	1	1	1	9	1	1	1	1	1	1	1	1	1	3	1	1	1	3	1	1	1		0	0	0	0	0	0
31	Female	Bachelor's degree	Junior-level	Non-permanent staff	5~10	Level III Hospital	Internal Medicine System		55	3	3	3	3	4	4	3	4	4	4	4	4	4	4	4	36	4	4	4	4	4	4	4	4	4	12	4	4	4	12	4	4	4		14	2	2	2	2	2
26	Female	Bachelor's degree	Junior-level	Permanent employee	<5	Level II Hospital	Gynecology and Obstetrics System		22	2	3	1	2	1	1	1	2	2	1	2	1	1	1	1	14	1	2	3	2	2	1	1	1	1	4	2	1	1	4	1	1	2		7	2	0	1	1	1
28	Female	master's degree~	Junior-level	Non-permanent staff	5~10	Level II Hospital	Internal Medicine System		15	1	1	1	1	1	1	1	1	1	1	1	1	1	1	1	9	1	1	1	1	1	1	1	1	1	3	1	1	1	3	1	1	1		0	0	0	0	0	0
27	Female	master's degree~	Junior-level	Non-permanent staff	5~10	Level II Hospital	Gynecology and Obstetrics System		16	2	1	1	1	1	1	1	1	1	1	1	1	1	1	1	9	1	1	1	1	1	1	1	1	1	3	1	1	1	3	1	1	1		0	0	0	0	0	0
32	Female	Bachelor's degree	Junior-level	Non-permanent staff	5~10	Level II Hospital	Internal Medicine System		33	3	3	3	3	2	2	2	2	2	1	2	2	2	2	2	18	2	2	2	2	2	2	2	2	2	6	2	2	2	6	2	2	2		5	1	1	2	1	0
29	Female	Bachelor's degree	Junior-level	Non-permanent staff	5~10	Level III Hospital	Internal Medicine System		16	2	1	1	1	1	1	1	1	1	1	1	1	1	1	1	12	1	1	2	1	3	1	1	1	1	3	1	1	1	3	1	1	1		0	0	0	0	0	0
30	Female	Bachelor's degree	Junior-level	Non-permanent staff	5~10	Level III Hospital	Internal Medicine System		19	2	2	2	2	1	1	1	1	1	1	1	1	1	1	1	9	1	1	1	1	1	1	1	1	1	3	1	1	1	3	1	1	1		0	0	0	0	0	0
30	Female	Bachelor's degree	Junior-level	Non-permanent staff	5~10	Level II Hospital	Gynecology and Obstetrics System		45	3	3	3	3	3	3	3	3	3	3	3	3	3	3	3	27	3	3	3	3	3	3	3	3	3	9	3	3	3	9	3	3	3		7	1	1	1	1	1
25	Female	master's degree~	Junior-level	Non-permanent staff	<5	Level II Hospital	Outpatient and Emergency System		21	1	1	1	1	1	1	2	2	1	1	2	1	1	4	1	14	1	2	2	2	1	1	1	3	1	7	3	1	3	5	3	1	1		3	0	1	1	0	1
25	Female	master's degree~	Junior-level	Non-permanent staff	<5	Level II Hospital	Pediatric System		16	1	1	1	2	1	1	1	1	1	1	1	1	1	1	1	9	1	1	1	1	1	1	1	1	1	3	1	1	1	3	1	1	1		0	0	0	0	0	0
31	Female	master's degree~	Junior-level	Non-permanent staff	5~10	Level II Hospital	Surgical System		45	4	4	4	3	3	3	3	3	3	1	3	2	3	3	3	27	3	3	3	3	3	3	3	3	3	9	3	3	3	9	3	3	3		7	1	1	1	1	1
32	Female	Bachelor's degree	Junior-level	Non-permanent staff	5~10	Level II Hospital	Gynecology and Obstetrics System		34	3	5	1	4	2	2	4	2	2	1	1	4	1	1	1	13	1	1	1	1	1	2	2	2	2	6	2	2	2	6	2	2	2		5	1	0	2	0	1
31	Female	Bachelor's degree	Junior-level	Non-permanent staff	5~10	Level II Hospital	Surgical System		15	1	1	1	1	1	1	1	1	1	1	1	1	1	1	1	16	1	1	4	1	5	1	1	1	1	3	1	1	1	3	1	1	1		0	0	0	0	0	0
33	Female	Bachelor's degree	Junior-level	Non-permanent staff	5~10	Level II Hospital	Gynecology and Obstetrics System		48	5	5	4	3	3	3	5	4	3	3	2	2	2	2	2	18	2	2	2	2	2	2	2	2	2	6	2	2	2	6	2	2	2		7	1	1	1	1	1
36	Female	Bachelor's degree	Junior-level	Non-permanent staff	10~15	Level III Hospital	Internal Medicine System		15	1	1	1	1	1	1	1	1	1	1	1	1	1	1	1	9	1	1	1	1	1	1	1	1	1	3	1	1	1	3	1	1	1		0	0	0	0	0	0
33	Female	Bachelor's degree	Intermediate-level	Non-permanent staff	10~15	Level II Hospital	Gynecology and Obstetrics System		15	1	1	1	1	1	1	1	1	1	1	1	1	1	1	1	9	1	1	1	1	1	1	1	1	1	3	1	1	1	3	1	1	1		0	0	0	0	0	0
35	Female	Bachelor's degree	Junior-level	Non-permanent staff	10~15	Level II Hospital	Critical Care System		21	1	2	2	2	2	1	1	2	1	1	1	2	1	1	1	22	1	2	4	5	5	1	1	2	1	4	1	1	2	4	1	1	2		4	1	0	1	0	1
36	Female	Bachelor's degree	Intermediate-level	Permanent employee	10~15	Level II Hospital	Critical Care System		54	4	4	5	4	4	3	3	3	3	3	4	4	4	3	3	32	3	5	5	3	5	3	3	3	2	12	5	4	3	9	3	2	4		13	2	2	2	2	2
39	Female	Bachelor's degree	Intermediate-level	Permanent employee	10~15	Level II Hospital	Gynecology and Obstetrics System		15	1	1	1	1	1	1	1	1	1	1	1	1	1	1	1	9	1	1	1	1	1	1	1	1	1	3	1	1	1	3	1	1	1		0	0	0	0	0	0
25	Female	master's degree~	Junior-level	Permanent employee	<5	Level II Hospital	Internal Medicine System		44	3	2	3	3	3	3	3	3	3	3	3	3	3	3	3	20	3	3	2	2	2	2	2	2	2	6	2	2	2	6	2	2	2		8	0	1	2	2	1
29	Female	Bachelor's degree	Junior-level	Non-permanent staff	5~10	Level II Hospital	Internal Medicine System		15	1	1	1	1	1	1	1	1	1	1	1	1	1	1	1	9	1	1	1	1	1	1	1	1	1	3	1	1	1	3	1	1	1		1	0	1	0	0	0
31	Female	Bachelor's degree	Junior-level	Permanent employee	5~10	Level III Hospital	Surgical System		16	1	1	1	1	1	1	1	2	1	1	1	1	1	1	1	9	1	1	1	1	1	1	1	1	1	3	1	1	1	3	1	1	1		0	0	0	0	0	0
26	Female	Bachelor's degree	Junior-level	Non-permanent staff	<5	Level II Hospital	Internal Medicine System		26	2	2	2	2	2	2	2	2	2	1	1	2	1	2	1	28	1	5	3	3	4	3	4	4	1	6	3	1	2	5	2	1	2		6	1	0	2	0	1
25	Female	Bachelor's degree	Junior-level	Non-permanent staff	<5	Level II Hospital	Internal Medicine System		19	2	2	2	1	1	1	2	1	1	1	1	1	1	1	1	9	1	1	1	1	1	1	1	1	1	3	1	1	1	3	1	1	1		0	0	0	0	0	0
34	Female	Bachelor's degree	Intermediate-level	Permanent employee	10~15	Level III Hospital	Internal Medicine System		33	2	4	2	3	2	2	2	2	2	2	2	2	2	2	2	18	2	2	2	2	2	2	2	2	2	6	2	2	2	6	2	2	2		7	1	1	1	1	1
30	Female	Bachelor's degree	Junior-level	Non-permanent staff	5~10	Level II Hospital	Surgical System		16	1	2	1	1	1	1	1	1	1	1	1	1	1	1	1	9	1	1	1	1	1	1	1	1	1	3	1	1	1	3	1	1	1		1	0	0	1	0	0
34	Female	Bachelor's degree	Junior-level	Non-permanent staff	5~10	Level III Hospital	Surgical System		17	2	2	1	1	1	1	1	1	1	1	1	1	1	1	1	9	1	1	1	1	1	1	1	1	1	4	2	1	1	3	1	1	1		1	1	0	0	0	0
45	Female	master's degree~	Intermediate-level	Permanent employee	15~20	Level II Hospital	Internal Medicine System		30	1	2	3	2	2	2	2	2	2	2	2	2	2	2	2	18	2	2	2	2	2	2	2	2	2	6	2	2	2	6	2	2	2		7	1	1	1	1	1
27	Female	master's degree~	Junior-level	Permanent employee	<5	Level II Hospital	Gynecology and Obstetrics System		63	5	5	5	5	5	3	3	3	3	5	5	5	5	3	3	27	3	3	3	3	3	3	3	3	3	9	3	3	3	9	3	3	3		7	1	1	1	1	1
31	Female	Bachelor's degree	Junior-level	Non-permanent staff	5~10	Level II Hospital	Outpatient and Emergency System		15	1	1	1	1	1	1	1	1	1	1	1	1	1	1	1	9	1	1	1	1	1	1	1	1	1	3	1	1	1	3	1	1	1		0	0	0	0	0	0
48	Female	Bachelor's degree	Intermediate-level	Permanent employee	20~	Level III Hospital	Function Department		29	4	4	2	2	2	2	2	3	1	1	1	2	1	1	1	21	2	2	4	2	4	2	2	2	1	5	2	1	2	4	1	1	2		1	1	0	0	0	0
28	Female	Bachelor's degree	Junior-level	Non-permanent staff	5~10	Level III Hospital	Internal Medicine System		15	1	1	1	1	1	1	1	1	1	1	1	1	1	1	1	9	1	1	1	1	1	1	1	1	1	3	1	1	1	3	1	1	1		0	0	0	0	0	0
26	Female	master's degree~	Junior-level	Non-permanent staff	<5	Level II Hospital	Pediatric System		16	1	1	1	1	1	1	1	1	1	1	1	1	1	2	1	9	1	1	1	1	1	1	1	1	1	3	1	1	1	3	1	1	1		0	0	0	0	0	0
36	Female	Associate degree	Intermediate-level	Permanent employee	15~20	Level III Hospital	Gynecology and Obstetrics System		15	1	1	1	1	1	1	1	1	1	1	1	1	1	1	1	9	1	1	1	1	1	1	1	1	1	3	1	1	1	3	1	1	1		0	0	0	0	0	0
30	Female	Bachelor's degree	Junior-level	Non-permanent staff	<5	Level III Hospital	Internal Medicine System		19	5	1	1	1	1	1	1	1	1	1	1	1	1	1	1	9	1	1	1	1	1	1	1	1	1	3	1	1	1	3	1	1	1		0	0	0	0	0	0
27	Female	master's degree~	Junior-level	Non-permanent staff	<5	Level II Hospital	Pediatric System		19	2	2	2	2	1	1	1	1	1	1	1	1	1	1	1	17	1	2	2	2	2	2	2	2	2	6	2	2	2	6	2	2	2		8	2	1	1	1	1
24	Male	master's degree~	Junior-level	Non-permanent staff	<5	Level II Hospital	Critical Care System		15	1	1	1	1	1	1	1	1	1	1	1	1	1	1	1	9	1	1	1	1	1	1	1	1	1	3	1	1	1	3	1	1	1		0	0	0	0	0	0
28	Female	Bachelor's degree	Junior-level	Non-permanent staff	5~10	Level III Hospital	Internal Medicine System		15	1	1	1	1	1	1	1	1	1	1	1	1	1	1	1	9	1	1	1	1	1	1	1	1	1	3	1	1	1	3	1	1	1		0	0	0	0	0	0
35	Female	Bachelor's degree	Intermediate-level	Non-permanent staff	10~15	Level II Hospital	Pediatric System		16	1	2	1	1	1	1	1	1	1	1	1	1	1	1	1	18	1	2	5	1	5	1	1	1	1	3	1	1	1	3	1	1	1		0	0	0	0	0	0
39	Female	master's degree~	Intermediate-level	Non-permanent staff	10~15	Level III Hospital	Outpatient and Emergency System		15	1	1	1	1	1	1	1	1	1	1	1	1	1	1	1	9	1	1	1	1	1	1	1	1	1	3	1	1	1	3	1	1	1		0	0	0	0	0	0
26	Female	Bachelor's degree	Junior-level	Non-permanent staff	<5	Level III Hospital	Surgical System		45	3	3	3	4	3	2	4	2	3	3	3	3	3	3	3	31	3	3	3	5	4	3	3	5	2	9	3	2	4	9	2	2	5		14	2	2	3	2	2
28	Female	Bachelor's degree	Junior-level	Non-permanent staff	5~10	Level II Hospital	Internal Medicine System		42	4	4	5	1	4	4	3	2	2	1	2	3	3	2	2	18	2	3	2	2	1	2	2	3	1	6	3	1	2	6	2	2	2		10	1	0	3	1	2
33	Female	Bachelor's degree	Junior-level	Non-permanent staff	10~15	Level II Hospital	Gynecology and Obstetrics System		17	2	2	1	1	1	1	1	1	1	1	1	1	1	1	1	9	1	1	1	1	1	1	1	1	1	3	1	1	1	4	1	1	2		0	0	0	0	0	0
28	Female	Bachelor's degree	Junior-level	Non-permanent staff	<5	Level III Hospital	Internal Medicine System		15	1	1	1	1	1	1	1	1	1	1	1	1	1	1	1	9	1	1	1	1	1	1	1	1	1	3	1	1	1	3	1	1	1		0	0	0	0	0	0
25	Female	master's degree~	Junior-level	Non-permanent staff	<5	Level II Hospital	Critical Care System		15	1	1	1	1	1	1	1	1	1	1	1	1	1	1	1	9	1	1	1	1	1	1	1	1	1	3	1	1	1	3	1	1	1		0	0	0	0	0	0
35	Female	Bachelor's degree	Intermediate-level	Permanent employee	10~15	Level II Hospital	Pediatric System		15	1	1	1	1	1	1	1	1	1	1	1	1	1	1	1	12	1	1	2	2	2	1	1	1	1	3	1	1	1	3	1	1	1		1	1	0	0	0	0
29	Female	Bachelor's degree	Junior-level	Non-permanent staff	5~10	Level II Hospital	Surgical System		45	3	3	3	3	3	3	3	3	3	3	3	3	3	3	3	27	3	3	3	3	3	3	3	3	3	9	3	3	3	9	3	3	3		14	2	2	2	2	2
26	Female	Bachelor's degree	Junior-level	Non-permanent staff	<5	Level II Hospital	Internal Medicine System		21	2	3	1	1	1	1	1	1	2	1	2	2	1	1	1	9	1	1	1	1	1	1	1	1	1	3	1	1	1	4	1	1	2		3	0	0	1	0	1
22	Female	master's degree~	Junior-level	Non-permanent staff	<5	Level II Hospital	Critical Care System		16	1	2	1	1	1	1	1	1	1	1	1	1	1	1	1	9	1	1	1	1	1	1	1	1	1	3	1	1	1	3	1	1	1		0	0	0	0	0	0
33	Female	Bachelor's degree	Intermediate-level	Non-permanent staff	5~10	Level II Hospital	Critical Care System		15	1	1	1	1	1	1	1	1	1	1	1	1	1	1	1	9	1	1	1	1	1	1	1	1	1	3	1	1	1	3	1	1	1		1	0	1	0	0	0
41	Female	master's degree~	Intermediate-level	Non-permanent staff	5~10	Level III Hospital	Internal Medicine System		16	1	2	1	1	1	1	1	1	1	1	1	1	1	1	1	9	1	1	1	1	1	1	1	1	1	3	1	1	1	3	1	1	1		0	0	0	0	0	0
32	Female	Bachelor's degree	Intermediate-level	Permanent employee	5~10	Level II Hospital	Internal Medicine System		31	3	2	2	2	2	2	2	2	2	2	2	2	2	2	2	18	2	2	2	2	2	2	2	2	2	6	2	2	2	6	2	2	2		8	1	1	2	1	1
35	Female	Bachelor's degree	Intermediate-level	Permanent employee	5~10	Level II Hospital	Nursing Department		15	1	1	1	1	1	1	1	1	1	1	1	1	1	1	1	13	1	1	1	1	5	1	1	1	1	3	1	1	1	3	1	1	1		1	0	1	0	0	0
33	Female	master's degree~	Intermediate-level	Non-permanent staff	10~15	Level III Hospital	Internal Medicine System		41	2	2	1	3	3	3	3	3	3	3	3	3	3	3	3	27	3	3	3	3	3	3	3	3	3	9	3	3	3	9	3	2	4		7	1	1	1	1	1
24	Female	master's degree~	Junior-level	Permanent employee	<5	Level II Hospital	Surgical System		38	2	4	2	2	3	2	3	5	2	2	2	2	3	2	2	28	2	3	2	2	3	5	5	2	4	11	5	3	3	9	2	5	2		8	2	1	2	0	1
31	Male	master's degree~	Junior-level	Non-permanent staff	5~10	Level II Hospital	Internal Medicine System		45	3	3	3	3	3	3	3	3	3	3	3	3	3	3	3	27	3	3	3	3	3	3	3	3	3	9	3	3	3	9	3	3	3		8	1	1	2	1	1
28	Female	master's degree~	Junior-level	Non-permanent staff	<5	Level II Hospital	Gynecology and Obstetrics System		15	1	1	1	1	1	1	1	1	1	1	1	1	1	1	1	9	1	1	1	1	1	1	1	1	1	3	1	1	1	3	1	1	1		0	0	0	0	0	0
30	Female	master's degree~	Junior-level	Non-permanent staff	5~10	Level II Hospital	Function Department		15	1	1	1	1	1	1	1	1	1	1	1	1	1	1	1	9	1	1	1	1	1	1	1	1	1	3	1	1	1	3	1	1	1		0	0	0	0	0	0
34	Female	Bachelor's degree	Intermediate-level	Non-permanent staff	5~10	Level II Hospital	Internal Medicine System		15	1	1	1	1	1	1	1	1	1	1	1	1	1	1	1	9	1	1	1	1	1	1	1	1	1	3	1	1	1	3	1	1	1		0	0	0	0	0	0
32	Female	Bachelor's degree	Intermediate-level	Non-permanent staff	5~10	Level II Hospital	Surgical System		15	1	1	1	1	1	1	1	1	1	1	1	1	1	1	1	9	1	1	1	1	1	1	1	1	1	3	1	1	1	3	1	1	1		0	0	0	0	0	0
40	Female	Bachelor's degree	Intermediate-level	Non-permanent staff	15~20	Level III Hospital	Internal Medicine System		15	1	1	1	1	1	1	1	1	1	1	1	1	1	1	1	9	1	1	1	1	1	1	1	1	1	3	1	1	1	3	1	1	1		0	0	0	0	0	0
35	Female	Bachelor's degree	Intermediate-level	Permanent employee	10~15	Level II Hospital	Internal Medicine System		16	1	2	1	1	1	1	1	1	1	1	1	1	1	1	1	9	1	1	1	1	1	1	1	1	1	3	1	1	1	3	1	1	1		0	0	0	0	0	0
25	Female	Bachelor's degree	Junior-level	Non-permanent staff	<5	Level II Hospital	Pediatric System		18	2	2	1	1	1	1	1	1	1	1	1	1	1	2	1	11	1	1	2	1	1	1	2	1	1	3	1	1	1	4	2	1	1		4	1	1	1	1	0
39	Female	Bachelor's degree	Intermediate-level	Non-permanent staff	15~20	Level III Hospital	Outpatient and Emergency System		68	5	5	5	5	5	5	5	5	5	5	5	5	5	2	1	41	5	5	5	1	5	5	5	5	5	15	5	5	5	12	2	5	5		20	2	3	3	3	3
49	Female	master's degree~	Senior-level	Permanent employee	20~	Level II Hospital	Surgical System		29	2	3	2	2	2	2	2	2	2	1	2	2	2	1	2	18	1	2	3	3	4	2	1	1	1	4	2	1	1	5	1	2	2		2	1	1	0	0	0
34	Female	Bachelor's degree	Intermediate-level	Permanent employee	10~15	Level II Hospital	Surgical System		15	1	1	1	1	1	1	1	1	1	1	1	1	1	1	1	9	1	1	1	1	1	1	1	1	1	3	1	1	1	3	1	1	1		0	0	0	0	0	0
29	Female	master's degree~	Junior-level	Non-permanent staff	5~10	Level II Hospital	Internal Medicine System		19	2	3	1	2	1	1	1	1	1	1	1	1	1	1	1	9	1	1	1	1	1	1	1	1	1	3	1	1	1	3	1	1	1		0	0	0	0	0	0
23	Female	master's degree~	Junior-level	Non-permanent staff	<5	Level II Hospital	Surgical System		15	1	1	1	1	1	1	1	1	1	1	1	1	1	1	1	17	1	1	5	1	5	1	1	1	1	3	1	1	1	3	1	1	1		0	0	0	0	0	0
25	Male	master's degree~	Junior-level	Non-permanent staff	<5	Level II Hospital	Surgical System		15	1	1	1	1	1	1	1	1	1	1	1	1	1	1	1	9	1	1	1	1	1	1	1	1	1	3	1	1	1	3	1	1	1		0	0	0	0	0	0
37	Female	Bachelor's degree	Intermediate-level	Non-permanent staff	10~15	Level II Hospital	Surgical System		24	1	2	3	2	2	2	1	1	1	1	1	2	2	1	2	15	2	1	3	3	1	2	1	1	1	4	1	1	2	5	2	2	1		2	1	0	1	0	0
34	Female	Bachelor's degree	Intermediate-level	Non-permanent staff	10~15	Level III Hospital	Internal Medicine System		20	2	2	2	2	2	1	1	1	1	1	1	1	1	1	1	9	1	1	1	1	1	1	1	1	1	3	1	1	1	3	1	1	1		1	1	0	0	0	0
36	Female	Bachelor's degree	Junior-level	Non-permanent staff	10~15	Level II Hospital	Function Department		20	1	2	5	1	1	1	1	1	1	1	1	1	1	1	1	9	1	1	1	1	1	1	1	1	1	3	1	1	1	3	1	1	1		0	0	0	0	0	0
30	Female	master's degree~	Junior-level	Non-permanent staff	5~10	Level II Hospital	Surgical System		15	1	1	1	1	1	1	1	1	1	1	1	1	1	1	1	9	1	1	1	1	1	1	1	1	1	3	1	1	1	3	1	1	1		0	0	0	0	0	0
32	Female	Bachelor's degree	Junior-level	Non-permanent staff	5~10	Level II Hospital	Gynecology and Obstetrics System		17	1	2	1	1	1	1	1	1	1	1	1	1	1	1	2	17	1	1	5	1	5	1	1	1	1	3	1	1	1	4	1	1	2		0	0	0	0	0	0
36	Female	master's degree~	Intermediate-level	Permanent employee	10~15	Level II Hospital	Surgical System		19	1	1	1	5	1	1	1	1	1	1	1	1	1	1	1	9	1	1	1	1	1	1	1	1	1	3	1	1	1	3	1	1	1		0	0	0	0	0	0
33	Female	Bachelor's degree	Intermediate-level	Non-permanent staff	5~10	Level III Hospital	Internal Medicine System		15	1	1	1	1	1	1	1	1	1	1	1	1	1	1	1	9	1	1	1	1	1	1	1	1	1	3	1	1	1	3	1	1	1		0	0	0	0	0	0
28	Male	Bachelor's degree	Junior-level	Non-permanent staff	<5	Level II Hospital	Surgical System		21	5	3	1	1	1	1	1	1	1	1	1	1	1	1	1	9	1	1	1	1	1	1	1	1	1	3	1	1	1	3	1	1	1		0	0	0	0	0	0
38	Female	Bachelor's degree	Intermediate-level	Permanent employee	15~20	Level III Hospital	Internal Medicine System		17	1	1	1	1	1	1	1	1	1	1	2	2	1	1	1	14	1	5	1	1	1	1	1	2	1	3	1	1	1	3	1	1	1		0	0	0	0	0	0
31	Female	master's degree~	Junior-level	Non-permanent staff	5~10	Level II Hospital	Surgical System		15	1	1	1	1	1	1	1	1	1	1	1	1	1	1	1	12	1	4	1	1	1	1	1	1	1	3	1	1	1	3	1	1	1		0	0	0	0	0	0
43	Female	Bachelor's degree	Senior-level	Permanent employee	20~	Level III Hospital	Surgical System		18	1	3	1	1	2	1	1	1	1	1	1	1	1	1	1	9	1	1	1	1	1	1	1	1	1	3	1	1	1	3	1	1	1		0	0	0	0	0	0
30	Female	Bachelor's degree	Intermediate-level	Permanent employee	20~	Level III Hospital	Outpatient and Emergency System		61	5	5	3	3	4	4	4	4	5	4	5	5	3	3	4	35	4	5	5	5	4	3	3	3	3	9	3	3	3	9	3	3	3		15	2	2	3	2	2
24	Female	Bachelor's degree	Junior-level	Permanent employee	<5	Level III Hospital	Pediatric System		15	1	1	1	1	1	1	1	1	1	1	1	1	1	1	1	11	1	1	1	2	2	1	1	1	1	3	1	1	1	3	1	1	1		0	0	0	0	0	0
25	Female	master's degree~	Junior-level	Non-permanent staff	<5	Level II Hospital	Internal Medicine System		15	1	1	1	1	1	1	1	1	1	1	1	1	1	1	1	9	1	1	1	1	1	1	1	1	1	3	1	1	1	3	1	1	1		0	0	0	0	0	0
33	Female	Bachelor's degree	Intermediate-level	Non-permanent staff	5~10	Level III Hospital	Internal Medicine System		15	1	1	1	1	1	1	1	1	1	1	1	1	1	1	1	9	1	1	1	1	1	1	1	1	1	3	1	1	1	3	1	1	1		0	0	0	0	0	0
39	Female	Bachelor's degree	Intermediate-level	Permanent employee	15~20	Level III Hospital	Surgical System		18	1	2	1	1	1	1	1	1	1	1	2	2	1	1	1	18	1	1	4	3	5	1	1	1	1	3	1	1	1	4	1	1	2		1	1	0	0	0	0
32	Male	Bachelor's degree	Junior-level	Non-permanent staff	5~10	Level II Hospital	Outpatient and Emergency System		22	2	3	1	1	1	1	1	1	3	1	1	1	1	3	1	15	1	1	2	1	3	1	4	1	1	3	1	1	1	4	2	1	1		0	0	0	0	0	0
36	Female	Bachelor's degree	Junior-level	Permanent employee	10~15	Level II Hospital	Gynecology and Obstetrics System		15	1	1	1	1	1	1	1	1	1	1	1	1	1	1	1	9	1	1	1	1	1	1	1	1	1	3	1	1	1	3	1	1	1		0	0	0	0	0	0
36	Female	Bachelor's degree	Intermediate-level	Permanent employee	15~20	Level II Hospital	Surgical System		15	1	1	1	1	1	1	1	1	1	1	1	1	1	1	1	9	1	1	1	1	1	1	1	1	1	3	1	1	1	3	1	1	1		1	0	1	0	0	0
33	Female	Bachelor's degree	Intermediate-level	Permanent employee	5~10	Level II Hospital	Pediatric System		15	1	1	1	1	1	1	1	1	1	1	1	1	1	1	1	9	1	1	1	1	1	1	1	1	1	3	1	1	1	3	1	1	1		0	0	0	0	0	0
34	Female	Bachelor's degree	Junior-level	Non-permanent staff	10~15	Level III Hospital	Surgical System		51	4	4	4	5	3	3	2	4	3	4	3	4	4	2	2	34	2	3	2	4	4	5	5	5	4	11	4	3	4	8	3	3	2		3	0	1	1	0	0
31	Female	Bachelor's degree	Intermediate-level	Non-permanent staff	5~10	Level II Hospital	Surgical System		15	1	1	1	1	1	1	1	1	1	1	1	1	1	1	1	9	1	1	1	1	1	1	1	1	1	3	1	1	1	3	1	1	1		0	0	0	0	0	0
32	Female	master's degree~	Junior-level	Non-permanent staff	5~10	Level II Hospital	Internal Medicine System		17	2	2	1	1	1	1	1	1	1	1	1	1	1	1	1	9	1	1	1	1	1	1	1	1	1	3	1	1	1	3	1	1	1		2	0	0	1	0	1
35	Female	Bachelor's degree	Intermediate-level	Non-permanent staff	10~15	Level III Hospital	Internal Medicine System		18	1	1	1	4	1	1	1	1	1	1	1	1	1	1	1	9	1	1	1	1	1	1	1	1	1	3	1	1	1	3	1	1	1		0	0	0	0	0	0
28	Female	Bachelor's degree	Junior-level	Permanent employee	<5	Level III Hospital	Internal Medicine System		25	1	2	1	2	2	1	1	2	2	2	2	2	2	2	1	19	1	1	5	3	2	1	2	3	1	5	2	1	2	5	2	1	2		9	2	2	1	2	1
26	Male	Bachelor's degree	Junior-level	Non-permanent staff	<5	Level II Hospital	Outpatient and Emergency System		15	1	1	1	1	1	1	1	1	1	1	1	1	1	1	1	9	1	1	1	1	1	1	1	1	1	3	1	1	1	3	1	1	1		0	0	0	0	0	0
36	Female	Bachelor's degree	Intermediate-level	Non-permanent staff	10~15	Level III Hospital	Gynecology and Obstetrics System		15	1	1	1	1	1	1	1	1	1	1	1	1	1	1	1	9	1	1	1	1	1	1	1	1	1	3	1	1	1	3	1	1	1		0	0	0	0	0	0
34	Female	master's degree~	Junior-level	Non-permanent staff	5~10	Level III Hospital	Surgical System		19	2	2	2	2	1	1	1	1	1	1	1	1	1	1	1	9	1	1	1	1	1	1	1	1	1	3	1	1	1	3	1	1	1		0	0	0	0	0	0
28	Female	Bachelor's degree	Junior-level	Non-permanent staff	<5	Level III Hospital	Internal Medicine System		20	1	2	1	2	1	1	2	1	1	1	1	2	1	2	1	15	1	3	3	1	3	1	1	1	1	5	2	1	2	4	1	1	2		3	1	1	0	1	0
26	Female	master's degree~	Junior-level	Non-permanent staff	<5	Level II Hospital	Gynecology and Obstetrics System		15	1	1	1	1	1	1	1	1	1	1	1	1	1	1	1	9	1	1	1	1	1	1	1	1	1	3	1	1	1	3	1	1	1		0	0	0	0	0	0
23	Female	master's degree~	Junior-level	Non-permanent staff	<5	Level II Hospital	Pediatric System		15	1	1	1	1	1	1	1	1	1	1	1	1	1	1	1	9	1	1	1	1	1	1	1	1	1	3	1	1	1	3	1	1	1		0	0	0	0	0	0
32	Female	Bachelor's degree	Junior-level	Non-permanent staff	5~10	Level III Hospital	Internal Medicine System		30	2	2	2	2	2	2	2	2	2	2	2	2	2	2	2	18	2	2	2	2	2	2	2	2	2	8	3	3	2	6	2	2	2		7	1	1	1	1	1
26	Female	master's degree~	Junior-level	Non-permanent staff	<5	Level III Hospital	Internal Medicine System		17	1	3	1	1	1	1	1	1	1	1	1	1	1	1	1	9	1	1	1	1	1	1	1	1	1	3	1	1	1	3	1	1	1		0	0	0	0	0	0
36	Female	master's degree~	Intermediate-level	Non-permanent staff	10~15	Level II Hospital	Pediatric System		44	3	3	3	3	3	2	3	3	3	3	3	3	3	3	3	27	3	3	3	3	3	3	3	3	3	9	3	3	3	9	3	3	3		11	1	2	2	2	0
37	Female	Bachelor's degree	Intermediate-level	Non-permanent staff	10~15	Level II Hospital	Internal Medicine System		15	1	1	1	1	1	1	1	1	1	1	1	1	1	1	1	9	1	1	1	1	1	1	1	1	1	3	1	1	1	3	1	1	1		0	0	0	0	0	0
34	Female	Bachelor's degree	Intermediate-level	Permanent employee	5~10	Level II Hospital	Pediatric System		15	1	1	1	1	1	1	1	1	1	1	1	1	1	1	1	9	1	1	1	1	1	1	1	1	1	3	1	1	1	3	1	1	1		0	0	0	0	0	0
32	Female	Bachelor's degree	Intermediate-level	Permanent employee	<5	Level II Hospital	Surgical System		19	3	2	1	1	1	1	1	2	1	1	1	1	1	1	1	9	1	1	1	1	1	1	1	1	1	4	2	1	1	4	2	1	1		2	1	0	1	0	0
28	Female	Bachelor's degree	Junior-level	Non-permanent staff	5~10	Level III Hospital	Surgical System		15	1	1	1	1	1	1	1	1	1	1	1	1	1	1	1	9	1	1	1	1	1	1	1	1	1	3	1	1	1	3	1	1	1		0	0	0	0	0	0
34	Female	Bachelor's degree	Intermediate-level	Permanent employee	10~15	Level II Hospital	Function Department		15	1	1	1	1	1	1	1	1	1	1	1	1	1	1	1	9	1	1	1	1	1	1	1	1	1	3	1	1	1	3	1	1	1		0	0	0	0	0	0
34	Female	master's degree~	Junior-level	Non-permanent staff	10~15	Level III Hospital	Internal Medicine System		15	1	1	1	1	1	1	1	1	1	1	1	1	1	1	1	9	1	1	1	1	1	1	1	1	1	3	1	1	1	3	1	1	1		0	0	0	0	0	0
40	Female	Bachelor's degree	Intermediate-level	Permanent employee	15~20	Level II Hospital	Surgical System		31	2	2	1	3	2	1	3	2	3	2	3	2	2	1	2	27	2	3	5	2	4	2	3	3	3	6	3	1	2	7	3	2	2		4	0	1	0	1	0
29	Female	Bachelor's degree	Junior-level	Non-permanent staff	<5	Level II Hospital	Gynecology and Obstetrics System		24	2	2	2	2	2	1	2	2	1	1	1	2	1	1	2	17	1	2	2	2	2	2	2	2	2	6	2	2	2	6	2	2	2		7	1	1	1	1	1
24	Female	master's degree~	Junior-level	Non-permanent staff	<5	Level III Hospital	Function Department		45	3	3	3	3	3	3	3	3	3	3	3	3	3	3	3	27	3	3	3	3	3	3	3	3	3	9	3	3	3	9	3	3	3		5	1	1	1	1	1
25	Female	master's degree~	Junior-level	Non-permanent staff	<5	Level II Hospital	Gynecology and Obstetrics System		74	5	5	5	5	5	5	5	5	5	5	5	5	5	4	5	44	4	5	5	5	5	5	5	5	5	15	5	5	5	15	5	5	5		21	3	3	3	3	3
28	Female	Bachelor's degree	Junior-level	Non-permanent staff	<5	Level III Hospital	Surgical System		45	3	3	3	3	3	3	3	3	3	3	3	3	3	3	3	27	3	3	3	3	3	3	3	3	3	9	3	3	3	9	3	3	3		6	1	1	0	1	1
31	Female	Bachelor's degree	Junior-level	Non-permanent staff	10~15	Level III Hospital	Internal Medicine System		58	2	4	4	4	4	4	4	4	4	4	4	4	4	4	4	36	4	4	4	4	4	4	4	4	4	12	4	4	4	12	4	4	4		14	2	2	2	2	2
31	Female	master's degree~	Junior-level	Non-permanent staff	5~10	Level III Hospital	Gynecology and Obstetrics System		21	2	4	2	1	1	1	1	2	1	1	1	1	1	1	1	13	1	1	1	5	1	1	1	1	1	3	1	1	1	3	1	1	1		1	0	0	1	0	0
26	Female	master's degree~	Junior-level	Non-permanent staff	<5	Level III Hospital	Internal Medicine System		15	1	1	1	1	1	1	1	1	1	1	1	1	1	1	1	15	1	1	2	2	5	1	1	1	1	3	1	1	1	3	1	1	1		0	0	0	0	0	0
28	Female	Bachelor's degree	Junior-level	Non-permanent staff	<5	Level III Hospital	Surgical System		17	1	2	1	1	2	1	1	1	1	1	1	1	1	1	1	10	1	2	1	1	1	1	1	1	1	3	1	1	1	3	1	1	1		0	0	0	0	0	0
33	Female	Bachelor's degree	Junior-level	Non-permanent staff	5~10	Level III Hospital	Pediatric System		30	2	2	2	2	2	2	2	2	2	2	2	2	2	2	2	23	2	2	2	2	3	3	3	3	3	9	3	3	3	9	3	3	3		7	1	1	1	1	1
27	Female	master's degree~	Junior-level	Non-permanent staff	<5	Level II Hospital	Surgical System		15	1	1	1	1	1	1	1	1	1	1	1	1	1	1	1	9	1	1	1	1	1	1	1	1	1	3	1	1	1	3	1	1	1		0	0	0	0	0	0
26	Female	master's degree~	Junior-level	Non-permanent staff	<5	Level II Hospital	Pediatric System		31	1	2	3	3	2	2	2	2	2	2	2	2	2	2	2	18	2	2	2	2	2	2	2	2	2	6	2	2	2	6	2	2	2		7	1	1	1	1	1
32	Female	master's degree~	Intermediate-level	Non-permanent staff	5~10	Level III Hospital	Pediatric System		17	2	1	1	1	1	1	1	1	1	1	1	1	1	1	2	13	2	2	1	2	2	1	1	1	1	3	1	1	1	3	1	1	1		0	0	0	0	0	0
32	Female	Bachelor's degree	Intermediate-level	Non-permanent staff	5~10	Level III Hospital	Gynecology and Obstetrics System		15	1	1	1	1	1	1	1	1	1	1	1	1	1	1	1	9	1	1	1	1	1	1	1	1	1	3	1	1	1	3	1	1	1		0	0	0	0	0	0
26	Female	master's degree~	Junior-level	Non-permanent staff	<5	Level II Hospital	Gynecology and Obstetrics System		51	3	3	3	3	4	4	4	3	4	3	4	4	3	3	3	28	3	4	3	3	4	3	3	3	2	9	3	3	3	10	4	3	3		9	2	2	1	0	1
49	Female	Bachelor's degree	Senior-level	Permanent employee	20~	Level III Hospital	Surgical System		23	1	2	1	1	2	1	1	2	1	1	2	2	2	2	2	19	1	2	3	2	5	1	2	2	1	5	3	1	1	6	2	2	2		4	1	0	1	0	1
25	Female	master's degree~	Junior-level	Non-permanent staff	<5	Level II Hospital	Critical Care System		19	2	2	2	2	1	1	1	1	1	1	1	1	1	1	1	9	1	1	1	1	1	1	1	1	1	3	1	1	1	3	1	1	1		0	0	0	0	0	0
28	Female	Bachelor's degree	Junior-level	Non-permanent staff	5~10	Level II Hospital	Function Department		30	2	2	2	2	2	2	2	2	2	2	2	2	2	2	2	18	2	2	2	2	2	2	2	2	2	6	2	2	2	6	2	2	2		7	1	1	1	1	1
29	Female	Bachelor's degree	Junior-level	Non-permanent staff	5~10	Level III Hospital	Pediatric System		15	1	1	1	1	1	1	1	1	1	1	1	1	1	1	1	9	1	1	1	1	1	1	1	1	1	3	1	1	1	3	1	1	1		0	0	0	0	0	0
29	Female	Bachelor's degree	Junior-level	Non-permanent staff	5~10	Level II Hospital	Pediatric System		16	1	2	1	1	1	1	1	1	1	1	1	1	1	1	1	9	1	1	1	1	1	1	1	1	1	3	1	1	1	3	1	1	1		1	0	1	0	0	0
36	Female	Bachelor's degree	Intermediate-level	Non-permanent staff	10~15	Level III Hospital	Internal Medicine System		43	3	3	3	4	3	3	3	3	2	3	3	3	2	3	2	20	2	2	3	2	2	2	2	3	2	10	3	3	4	6	2	2	2		6	1	1	2	1	1
32	Female	master's degree~	Junior-level	Non-permanent staff	5~10	Level II Hospital	Outpatient and Emergency System		23	3	3	3	3	1	1	1	1	1	1	1	1	1	1	1	9	1	1	1	1	1	1	1	1	1	3	1	1	1	3	1	1	1		0	0	0	0	0	0
24	Male	master's degree~	Junior-level	Non-permanent staff	<5	Level I Hospital	Outpatient and Emergency System		15	1	1	1	1	1	1	1	1	1	1	1	1	1	1	1	9	1	1	1	1	1	1	1	1	1	3	1	1	1	3	1	1	1		2	0	2	0	0	0
28	Female	master's degree~	Junior-level	Non-permanent staff	<5	Level III Hospital	Internal Medicine System		15	1	1	1	1	1	1	1	1	1	1	1	1	1	1	1	9	1	1	1	1	1	1	1	1	1	3	1	1	1	3	1	1	1		0	0	0	0	0	0
24	Female	master's degree~	Junior-level	Non-permanent staff	<5	Level II Hospital	Surgical System		15	1	1	1	1	1	1	1	1	1	1	1	1	1	1	1	9	1	1	1	1	1	1	1	1	1	3	1	1	1	3	1	1	1		0	0	0	0	0	0
38	Female	Bachelor's degree	Intermediate-level	Non-permanent staff	15~20	Level III Hospital	Internal Medicine System		15	1	1	1	1	1	1	1	1	1	1	1	1	1	1	1	9	1	1	1	1	1	1	1	1	1	3	1	1	1	3	1	1	1		0	0	0	0	0	0
30	Female	Bachelor's degree	Junior-level	Non-permanent staff	5~10	Level II Hospital	Surgical System		15	1	1	1	1	1	1	1	1	1	1	1	1	1	1	1	9	1	1	1	1	1	1	1	1	1	3	1	1	1	3	1	1	1		0	0	0	0	0	0
26	Female	master's degree~	Junior-level	Non-permanent staff	<5	Level II Hospital	Internal Medicine System		15	1	1	1	1	1	1	1	1	1	1	1	1	1	1	1	9	1	1	1	1	1	1	1	1	1	3	1	1	1	3	1	1	1		0	0	0	0	0	0
45	Female	master's degree~	Intermediate-level	Permanent employee	20~	Level II Hospital	Surgical System		16	2	1	1	1	1	1	1	1	1	1	1	1	1	1	1	9	1	1	1	1	1	1	1	1	1	3	1	1	1	3	1	1	1		0	0	0	0	0	0
30	Female	Bachelor's degree	Junior-level	Non-permanent staff	5~10	Level II Hospital	Surgical System		17	1	1	1	1	1	1	1	1	1	1	1	1	2	2	1	10	1	2	1	1	1	1	1	1	1	3	1	1	1	3	1	1	1		0	0	0	0	0	0
29	Female	Bachelor's degree	Junior-level	Non-permanent staff	5~10	Level II Hospital	Gynecology and Obstetrics System		69	5	5	4	5	4	5	5	5	5	5	4	5	4	4	4	45	5	5	5	5	5	5	5	5	5	15	5	5	5	15	5	5	5		17	2	2	3	2	3
24	Female	master's degree~	Junior-level	Non-permanent staff	<5	Level II Hospital	Surgical System		15	1	1	1	1	1	1	1	1	1	1	1	1	1	1	1	9	1	1	1	1	1	1	1	1	1	3	1	1	1	3	1	1	1		0	0	0	0	0	0
28	Female	master's degree~	Junior-level	Non-permanent staff	5~10	Level II Hospital	Surgical System		47	2	3	4	3	3	3	3	4	4	3	3	4	3	2	3	27	2	4	3	3	3	3	3	3	3	7	3	2	2	6	2	2	2		11	2	1	2	2	2
24	Female	master's degree~	Junior-level	Non-permanent staff	<5	Level II Hospital	Outpatient and Emergency System		32	3	3	2	2	2	2	2	2	2	2	2	2	2	2	2	18	2	2	2	2	2	2	2	2	2	6	2	2	2	6	2	2	2		7	1	1	1	1	1
34	Female	master's degree~	Intermediate-level	Non-permanent staff	10~15	Level II Hospital	Function Department		56	5	4	5	5	3	3	5	3	3	2	5	5	3	3	2	38	2	4	5	5	5	4	5	5	3	15	5	5	5	13	5	3	5		9	2	1	2	0	2
27	Female	Bachelor's degree	Junior-level	Non-permanent staff	5~10	Level II Hospital	Gynecology and Obstetrics System		15	1	1	1	1	1	1	1	1	1	1	1	1	1	1	1	9	1	1	1	1	1	1	1	1	1	3	1	1	1	3	1	1	1		0	0	0	0	0	0
31	Female	Bachelor's degree	Junior-level	Non-permanent staff	5~10	Level II Hospital	Internal Medicine System		15	1	1	1	1	1	1	1	1	1	1	1	1	1	1	1	9	1	1	1	1	1	1	1	1	1	3	1	1	1	3	1	1	1		0	0	0	0	0	0
49	Female	master's degree~	Intermediate-level	Permanent employee	20~	Level II Hospital	Outpatient and Emergency System		19	1	2	1	2	1	1	1	1	1	1	2	2	1	1	1	10	1	1	2	1	1	1	1	1	1	3	1	1	1	3	1	1	1		0	0	0	0	0	0
31	Female	Bachelor's degree	Intermediate-level	Permanent employee	10~15	Level II Hospital	Gynecology and Obstetrics System		17	1	3	1	1	1	1	1	1	1	1	1	1	1	1	1	9	1	1	1	1	1	1	1	1	1	3	1	1	1	3	1	1	1		1	0	0	1	0	0
29	Female	Bachelor's degree	Junior-level	Non-permanent staff	5~10	Level III Hospital	Surgical System		24	1	2	1	2	2	1	2	2	1	1	2	2	3	1	1	18	1	3	2	2	2	2	2	2	2	6	2	2	2	5	2	1	2		5	1	2	1	0	1
33	Female	Bachelor's degree	Intermediate-level	Non-permanent staff	5~10	Level II Hospital	Pediatric System		60	4	4	4	4	4	4	4	4	4	4	4	4	4	4	4	36	4	4	4	4	4	4	4	4	4	12	4	4	4	12	4	4	4		14	2	2	2	2	2
42	Female	master's degree~	Intermediate-level	Permanent employee	15~20	Level III Hospital	Surgical System		15	1	1	1	1	1	1	1	1	1	1	1	1	1	1	1	9	1	1	1	1	1	1	1	1	1	3	1	1	1	3	1	1	1		0	0	0	0	0	0
32	Female	Bachelor's degree	Junior-level	Non-permanent staff	10~15	Level II Hospital	Surgical System		15	1	1	1	1	1	1	1	1	1	1	1	1	1	1	1	9	1	1	1	1	1	1	1	1	1	3	1	1	1	3	1	1	1		0	0	0	0	0	0
25	Female	master's degree~	Junior-level	Non-permanent staff	<5	Level II Hospital	Internal Medicine System		18	1	2	1	1	2	1	1	1	1	1	1	1	1	1	2	11	1	1	1	3	1	1	1	1	1	3	1	1	1	3	1	1	1		2	1	0	1	0	0
34	Female	Bachelor's degree	Intermediate-level	Permanent employee	5~10	Level II Hospital	Surgical System		19	2	1	1	1	1	1	1	1	1	1	1	1	1	2	3	15	1	3	2	3	1	1	1	2	1	5	2	1	2	5	2	1	2		5	1	1	0	0	1
49	Female	Bachelor's degree	Senior-level	Permanent employee	20~	Level III Hospital	Nursing Department		21	2	2	1	2	1	1	2	2	1	1	1	2	1	1	1	9	1	1	1	1	1	1	1	1	1	3	1	1	1	3	1	1	1		0	0	0	0	0	0
37	Female	Bachelor's degree	Intermediate-level	Non-permanent staff	10~15	Level III Hospital	Internal Medicine System		15	1	1	1	1	1	1	1	1	1	1	1	1	1	1	1	9	1	1	1	1	1	1	1	1	1	3	1	1	1	3	1	1	1		0	0	0	0	0	0
32	Female	Bachelor's degree	Junior-level	Non-permanent staff	5~10	Level II Hospital	Internal Medicine System		16	1	1	1	1	1	1	2	1	1	1	1	1	1	1	1	9	1	1	1	1	1	1	1	1	1	3	1	1	1	3	1	1	1		0	0	0	0	0	0
34	Female	Bachelor's degree	Junior-level	Non-permanent staff	10~15	Level II Hospital	Gynecology and Obstetrics System		27	2	2	2	1	2	2	2	2	1	1	2	2	2	2	2	18	2	2	2	2	2	2	2	2	2	6	2	2	2	6	2	2	2		3	1	1	1	0	0
33	Female	Bachelor's degree	Junior-level	Non-permanent staff	5~10	Level II Hospital	Internal Medicine System		15	1	1	1	1	1	1	1	1	1	1	1	1	1	1	1	9	1	1	1	1	1	1	1	1	1	3	1	1	1	3	1	1	1		0	0	0	0	0	0
32	Female	Bachelor's degree	Intermediate-level	Permanent employee	5~10	Level III Hospital	Internal Medicine System		45	4	5	4	4	3	3	2	2	3	2	2	3	2	4	2	30	2	5	5	2	5	3	2	4	2	7	3	2	2	7	2	2	3		15	3	3	2	2	2
30	Female	master's degree~	Junior-level	Non-permanent staff	5~10	Level II Hospital	Surgical System		15	1	1	1	1	1	1	1	1	1	1	1	1	1	1	1	9	1	1	1	1	1	1	1	1	1	3	1	1	1	3	1	1	1		0	0	0	0	0	0
30	Female	Bachelor's degree	Junior-level	Non-permanent staff	5~10	Level III Hospital	Internal Medicine System		20	1	1	1	1	1	1	1	1	1	2	2	2	2	2	1	9	1	1	1	1	1	1	1	1	1	3	1	1	1	3	1	1	1		0	0	0	0	0	0
27	Female	Bachelor's degree	Junior-level	Non-permanent staff	5~10	Level II Hospital	Internal Medicine System		60	4	4	4	4	4	4	4	4	4	4	4	4	4	4	4	36	4	4	4	4	4	4	4	4	4	12	4	4	4	12	4	4	4		14	2	2	2	2	2
29	Female	Bachelor's degree	Junior-level	Non-permanent staff	5~10	Level II Hospital	Outpatient and Emergency System		17	2	2	1	1	1	1	1	1	1	1	1	1	1	1	1	19	1	4	2	2	2	2	2	2	2	6	2	2	2	6	2	2	2		7	1	1	1	1	1
33	Female	Bachelor's degree	Junior-level	Non-permanent staff	10~15	Level III Hospital	Surgical System		18	1	2	1	1	1	1	2	1	1	1	1	2	1	1	1	20	1	4	2	5	3	1	2	1	1	3	1	1	1	4	2	1	1		1	1	0	0	0	0
33	Female	Bachelor's degree	Intermediate-level	Non-permanent staff	10~15	Level III Hospital	Internal Medicine System		50	5	5	3	3	3	2	3	3	4	4	5	3	3	2	2	36	3	5	5	5	5	3	4	4	2	10	5	2	3	9	3	3	3		10	1	2	2	1	2
29	Female	Bachelor's degree	Junior-level	Permanent employee	<5	Level II Hospital	Outpatient and Emergency System		15	1	1	1	1	1	1	1	1	1	1	1	1	1	1	1	9	1	1	1	1	1	1	1	1	1	3	1	1	1	3	1	1	1		0	0	0	0	0	0
32	Female	Bachelor's degree	Junior-level	Non-permanent staff	5~10	Level III Hospital	Outpatient and Emergency System		15	1	1	1	1	1	1	1	1	1	1	1	1	1	1	1	9	1	1	1	1	1	1	1	1	1	3	1	1	1	3	1	1	1		0	0	0	0	0	0
29	Female	Bachelor's degree	Junior-level	Non-permanent staff	5~10	Level II Hospital	Surgical System		17	1	1	1	2	1	1	1	1	1	1	1	2	1	1	1	9	1	1	1	1	1	1	1	1	1	3	1	1	1	4	1	1	2		0	0	0	0	0	0
40	Female	Bachelor's degree	Senior-level	Permanent employee	20~	Level II Hospital	Internal Medicine System		15	1	1	1	1	1	1	1	1	1	1	1	1	1	1	1	9	1	1	1	1	1	1	1	1	1	3	1	1	1	3	1	1	1		1	1	0	0	0	0
32	Female	Bachelor's degree	Junior-level	Non-permanent staff	5~10	Level II Hospital	Pediatric System		15	1	1	1	1	1	1	1	1	1	1	1	1	1	1	1	9	1	1	1	1	1	1	1	1	1	3	1	1	1	3	1	1	1		0	0	0	0	0	0
32	Female	Bachelor's degree	Junior-level	Non-permanent staff	<5	Level II Hospital	Outpatient and Emergency System		15	1	1	1	1	1	1	1	1	1	1	1	1	1	1	1	9	1	1	1	1	1	1	1	1	1	3	1	1	1	3	1	1	1		0	0	0	0	0	0
24	Female	master's degree~	Junior-level	Non-permanent staff	<5	Level II Hospital	Internal Medicine System		15	1	1	1	1	1	1	1	1	1	1	1	1	1	1	1	9	1	1	1	1	1	1	1	1	1	3	1	1	1	3	1	1	1		2	1	0	0	1	0
31	Male	Bachelor's degree	Intermediate-level	Permanent employee	5~10	Level II Hospital	Outpatient and Emergency System		15	1	1	1	1	1	1	1	1	1	1	1	1	1	1	1	14	1	1	4	1	3	1	1	1	1	3	1	1	1	3	1	1	1		1	0	1	0	0	0
30	Female	Bachelor's degree	Junior-level	Non-permanent staff	5~10	Level II Hospital	Internal Medicine System		19	2	2	1	2	2	1	1	1	1	1	1	1	1	1	1	9	1	1	1	1	1	1	1	1	1	3	1	1	1	3	1	1	1		2	0	0	1	1	0
29	Female	Bachelor's degree	Intermediate-level	Non-permanent staff	5~10	Level II Hospital	Outpatient and Emergency System		45	5	3	2	2	3	3	3	3	3	3	3	3	3	3	3	27	3	3	3	3	3	3	3	3	3	9	3	3	3	9	3	3	3		14	2	2	2	2	2
29	Female	Bachelor's degree	Junior-level	Non-permanent staff	5~10	Level II Hospital	Outpatient and Emergency System		15	1	1	1	1	1	1	1	1	1	1	1	1	1	1	1	9	1	1	1	1	1	1	1	1	1	3	1	1	1	3	1	1	1		0	0	0	0	0	0
25	Female	Bachelor's degree	Junior-level	Permanent employee	<5	Level II Hospital	Surgical System		18	2	2	2	1	1	1	1	1	1	1	1	1	1	1	1	10	1	1	1	1	2	1	1	1	1	6	3	1	2	5	2	1	2		10	2	1	2	1	1
33	Female	Bachelor's degree	Intermediate-level	Permanent employee	5~10	Level II Hospital	Outpatient and Emergency System		15	1	1	1	1	1	1	1	1	1	1	1	1	1	1	1	9	1	1	1	1	1	1	1	1	1	3	1	1	1	3	1	1	1		0	0	0	0	0	0
33	Female	Bachelor's degree	Junior-level	Non-permanent staff	10~15	Level II Hospital	Surgical System		15	1	1	1	1	1	1	1	1	1	1	1	1	1	1	1	9	1	1	1	1	1	1	1	1	1	3	1	1	1	3	1	1	1		0	0	0	0	0	0
30	Female	Bachelor's degree	Junior-level	Non-permanent staff	5~10	Level II Hospital	Surgical System		15	1	1	1	1	1	1	1	1	1	1	1	1	1	1	1	9	1	1	1	1	1	1	1	1	1	3	1	1	1	3	1	1	1		2	1	0	0	0	1
35	Female	Bachelor's degree	Intermediate-level	Non-permanent staff	10~15	Level II Hospital	Gynecology and Obstetrics System		18	1	2	1	1	1	1	1	1	1	1	1	1	1	2	2	21	1	1	5	5	5	1	1	1	1	4	2	1	1	4	1	1	2		11	2	2	3	1	3
27	Female	Bachelor's degree	Junior-level	Non-permanent staff	5~10	Level II Hospital	Outpatient and Emergency System		30	2	2	2	2	2	2	2	2	2	2	2	2	2	2	2	18	2	2	2	2	2	2	2	2	2	6	2	2	2	6	2	2	2		7	1	1	1	1	1
37	Female	Bachelor's degree	Intermediate-level	Permanent employee	15~20	Level II Hospital	Pediatric System		15	1	1	1	1	1	1	1	1	1	1	1	1	1	1	1	12	1	1	2	1	3	1	1	1	1	3	1	1	1	3	1	1	1		0	0	0	0	0	0
34	Female	Bachelor's degree	Intermediate-level	Permanent employee	5~10	Level II Hospital	Outpatient and Emergency System		20	5	2	1	1	1	1	1	1	1	1	1	1	1	1	1	9	1	1	1	1	1	1	1	1	1	3	1	1	1	4	1	2	1		0	0	0	0	0	0
30	Female	Bachelor's degree	Junior-level	Non-permanent staff	5~10	Level II Hospital	Internal Medicine System		15	1	1	1	1	1	1	1	1	1	1	1	1	1	1	1	9	1	1	1	1	1	1	1	1	1	3	1	1	1	3	1	1	1		0	0	0	0	0	0
28	Female	Bachelor's degree	Junior-level	Non-permanent staff	5~10	Level II Hospital	Outpatient and Emergency System		17	2	2	1	1	1	1	1	1	1	1	1	1	1	1	1	9	1	1	1	1	1	1	1	1	1	3	1	1	1	3	1	1	1		0	0	0	0	0	0
30	Female	master's degree~	Junior-level	Non-permanent staff	5~10	Level II Hospital	Internal Medicine System		33	1	1	2	3	2	2	1	3	3	3	3	3	2	2	2	25	2	2	4	2	5	2	2	3	3	6	2	2	2	6	2	2	2		16	2	2	3	2	3
27	Female	Bachelor's degree	Junior-level	Permanent employee	<5	Level II Hospital	Outpatient and Emergency System		15	1	1	1	1	1	1	1	1	1	1	1	1	1	1	1	9	1	1	1	1	1	1	1	1	1	3	1	1	1	3	1	1	1		0	0	0	0	0	0
26	Female	Bachelor's degree	Junior-level	Permanent employee	<5	Level II Hospital	Outpatient and Emergency System		15	1	1	1	1	1	1	1	1	1	1	1	1	1	1	1	9	1	1	1	1	1	1	1	1	1	3	1	1	1	3	1	1	1		0	0	0	0	0	0
33	Female	Bachelor's degree	Intermediate-level	Permanent employee	10~15	Level II Hospital	Internal Medicine System		16	1	2	1	1	1	1	1	1	1	1	1	1	1	1	1	9	1	1	1	1	1	1	1	1	1	3	1	1	1	3	1	1	1		1	0	1	0	0	0
27	Female	Bachelor's degree	Junior-level	Non-permanent staff	5~10	Level III Hospital	Internal Medicine System		69	5	5	5	4	5	4	5	5	4	4	5	5	4	5	4	40	5	5	5	3	5	4	5	5	3	14	4	5	5	13	5	4	4		15	2	2	3	2	2
45	Female	Bachelor's degree	Senior-level	Permanent employee	20~	Level III Hospital	Internal Medicine System		20	1	2	1	2	2	1	1	2	1	1	1	2	1	1	1	19	1	1	4	5	4	1	1	1	1	3	1	1	1	4	1	2	1		1	0	1	0	0	0
31	Female	Bachelor's degree	Junior-level	Permanent employee	5~10	Level II Hospital	Outpatient and Emergency System		15	1	1	1	1	1	1	1	1	1	1	1	1	1	1	1	9	1	1	1	1	1	1	1	1	1	3	1	1	1	3	1	1	1		0	0	0	0	0	0
50	Female	master's degree~	Senior-level	Permanent employee	20~	Level II Hospital	Function Department		17	1	1	2	2	1	1	1	1	1	1	1	1	1	1	1	11	1	2	1	1	1	1	1	2	1	3	1	1	1	3	1	1	1		1	0	1	0	0	0
29	Female	Bachelor's degree	Junior-level	Non-permanent staff	5~10	Level II Hospital	Surgical System		15	1	1	1	1	1	1	1	1	1	1	1	1	1	1	1	9	1	1	1	1	1	1	1	1	1	3	1	1	1	3	1	1	1		0	0	0	0	0	0
32	Female	Bachelor's degree	Junior-level	Non-permanent staff	5~10	Level III Hospital	Gynecology and Obstetrics System		16	1	2	1	1	1	1	1	1	1	1	1	1	1	1	1	16	1	2	3	3	3	1	1	1	1	3	1	1	1	3	1	1	1		0	0	0	0	0	0
29	Female	Bachelor's degree	Junior-level	Non-permanent staff	<5	Level II Hospital	Internal Medicine System		60	4	4	4	4	4	4	4	4	4	4	4	4	4	4	4	36	4	4	4	4	4	4	4	4	4	12	4	4	4	12	4	4	4		14	2	2	2	2	2
37	Female	Bachelor's degree	Intermediate-level	Permanent employee	15~20	Level II Hospital	Surgical System		15	1	1	1	1	1	1	1	1	1	1	1	1	1	1	1	9	1	1	1	1	1	1	1	1	1	3	1	1	1	3	1	1	1		1	0	1	0	0	0
29	Female	Bachelor's degree	Intermediate-level	Non-permanent staff	<5	Level III Hospital	Gynecology and Obstetrics System		16	1	2	1	1	1	1	1	1	1	1	1	1	1	1	1	9	1	1	1	1	1	1	1	1	1	3	1	1	1	3	1	1	1		1	0	1	0	0	0
28	Female	Bachelor's degree	Junior-level	Non-permanent staff	5~10	Level II Hospital	Outpatient and Emergency System		17	2	2	1	1	1	1	1	1	1	1	1	1	1	1	1	9	1	1	1	1	1	1	1	1	1	3	1	1	1	3	1	1	1		0	0	0	0	0	0
27	Male	master's degree~	Junior-level	Permanent employee	<5	Level II Hospital	Internal Medicine System		15	1	1	1	1	1	1	1	1	1	1	1	1	1	1	1	9	1	1	1	1	1	1	1	1	1	3	1	1	1	3	1	1	1		0	0	0	0	0	0
41	Female	master's degree~	Intermediate-level	Non-permanent staff	10~15	Level II Hospital	Internal Medicine System		25	2	2	2	1	1	1	2	2	1	1	2	2	2	2	2	22	2	2	4	2	4	2	2	2	2	6	2	2	2	6	2	2	2		7	1	1	1	1	1
32	Female	Bachelor's degree	Junior-level	Non-permanent staff	5~10	Level II Hospital	Gynecology and Obstetrics System		15	1	1	1	1	1	1	1	1	1	1	1	1	1	1	1	9	1	1	1	1	1	1	1	1	1	3	1	1	1	3	1	1	1		0	0	0	0	0	0
35	Female	master's degree~	Junior-level	Permanent employee	5~10	Level II Hospital	Function Department		15	1	1	1	1	1	1	1	1	1	1	1	1	1	1	1	9	1	1	1	1	1	1	1	1	1	3	1	1	1	3	1	1	1		0	0	0	0	0	0
33	Male	master's degree~	Junior-level	Non-permanent staff	10~15	Level III Hospital	Surgical System		45	3	3	3	3	3	3	3	3	3	3	3	3	3	3	3	27	3	3	3	3	3	3	3	3	3	9	3	3	3	9	3	3	3		14	2	2	2	2	2
34	Female	Bachelor's degree	Intermediate-level	Permanent employee	5~10	Level II Hospital	Internal Medicine System		20	3	3	1	1	2	1	1	1	1	1	1	1	1	1	1	17	1	1	4	3	3	1	1	2	1	8	3	3	2	4	2	1	1		6	1	1	2	0	1
38	Female	Bachelor's degree	Intermediate-level	Permanent employee	10~15	Level II Hospital	Pediatric System		15	1	1	1	1	1	1	1	1	1	1	1	1	1	1	1	9	1	1	1	1	1	1	1	1	1	3	1	1	1	3	1	1	1		0	0	0	0	0	0
27	Female	master's degree~	Junior-level	Non-permanent staff	<5	Level III Hospital	Internal Medicine System		15	1	1	1	1	1	1	1	1	1	1	1	1	1	1	1	9	1	1	1	1	1	1	1	1	1	3	1	1	1	3	1	1	1		0	0	0	0	0	0
44	Female	Bachelor's degree	Intermediate-level	Non-permanent staff	20~	Level III Hospital	Function Department		15	1	1	1	1	1	1	1	1	1	1	1	1	1	1	1	9	1	1	1	1	1	1	1	1	1	3	1	1	1	3	1	1	1		0	0	0	0	0	0
27	Female	master's degree~	Junior-level	Non-permanent staff	5~10	Level II Hospital	Gynecology and Obstetrics System		15	1	1	1	1	1	1	1	1	1	1	1	1	1	1	1	9	1	1	1	1	1	1	1	1	1	3	1	1	1	3	1	1	1		0	0	0	0	0	0
30	Female	master's degree~	Junior-level	Non-permanent staff	5~10	Level II Hospital	Pediatric System		15	1	1	1	1	1	1	1	1	1	1	1	1	1	1	1	9	1	1	1	1	1	1	1	1	1	3	1	1	1	3	1	1	1		0	0	0	0	0	0
30	Female	Bachelor's degree	Junior-level	Permanent employee	<5	Level II Hospital	Gynecology and Obstetrics System		15	1	1	1	1	1	1	1	1	1	1	1	1	1	1	1	9	1	1	1	1	1	1	1	1	1	3	1	1	1	3	1	1	1		0	0	0	0	0	0
40	Female	Bachelor's degree	Intermediate-level	Permanent employee	10~15	Level II Hospital	Internal Medicine System		21	2	3	2	1	1	1	1	1	1	1	1	2	2	1	1	16	1	2	2	2	2	2	2	2	1	5	2	2	1	4	2	1	1		4	1	0	1	0	0
28	Female	master's degree~	Junior-level	Non-permanent staff	<5	Level II Hospital	Surgical System		15	1	1	1	1	1	1	1	1	1	1	1	1	1	1	1	9	1	1	1	1	1	1	1	1	1	3	1	1	1	3	1	1	1		0	0	0	0	0	0
22	Female	Bachelor's degree	Junior-level	Non-permanent staff	<5	Level III Hospital	Internal Medicine System		28	2	3	2	2	2	2	2	2	2	2	2	2	1	1	1	19	1	2	3	3	3	2	2	1	2	6	2	2	2	6	2	2	2		7	1	1	1	1	1
38	Female	Bachelor's degree	Intermediate-level	Permanent employee	10~15	Level II Hospital	Function Department		15	1	1	1	1	1	1	1	1	1	1	1	1	1	1	1	9	1	1	1	1	1	1	1	1	1	3	1	1	1	3	1	1	1		0	0	0	0	0	0
29	Male	Bachelor's degree	Junior-level	Non-permanent staff	5~10	Level II Hospital	Outpatient and Emergency System		17	3	1	1	1	1	1	1	1	1	1	1	1	1	1	1	9	1	1	1	1	1	1	1	1	1	3	1	1	1	3	1	1	1		0	0	0	0	0	0
27	Female	master's degree~	Junior-level	Permanent employee	<5	Level II Hospital	Internal Medicine System		16	1	2	1	1	1	1	1	1	1	1	1	1	1	1	1	9	1	1	1	1	1	1	1	1	1	3	1	1	1	3	1	1	1		0	0	0	0	0	0
30	Female	master's degree~	Junior-level	Non-permanent staff	5~10	Level III Hospital	Internal Medicine System		49	3	5	3	4	4	3	5	4	3	5	3	1	2	1	3	29	3	3	3	5	3	4	2	4	2	12	4	3	5	13	5	5	3		9	1	3	1	2	1
28	Female	Bachelor's degree	Junior-level	Non-permanent staff	5~10	Level II Hospital	Gynecology and Obstetrics System		30	2	2	2	2	2	2	2	2	2	2	2	2	2	2	2	18	2	2	2	2	2	2	2	2	2	6	2	2	2	6	2	2	2		1	0	0	0	0	0
30	Female	Bachelor's degree	Junior-level	Non-permanent staff	5~10	Level II Hospital	Internal Medicine System		30	3	2	2	4	1	1	4	2	2	1	1	3	2	1	1	16	1	1	1	4	1	2	2	3	1	6	3	1	2	4	2	1	1		0	0	0	0	0	0
42	Female	Bachelor's degree	Intermediate-level	Permanent employee	20~	Level II Hospital	Gynecology and Obstetrics System		19	1	1	1	2	1	1	2	1	2	1	1	2	1	1	1	22	1	1	4	4	5	1	1	4	1	3	1	1	1	3	1	1	1		1	0	0	1	0	0
40	Female	Bachelor's degree	Intermediate-level	Non-permanent staff	10~15	Level II Hospital	Internal Medicine System		16	1	2	1	1	1	1	1	1	1	1	1	1	1	1	1	9	1	1	1	1	1	1	1	1	1	3	1	1	1	3	1	1	1		0	0	0	0	0	0
34	Female	Bachelor's degree	Intermediate-level	Permanent employee	10~15	Level II Hospital	Outpatient and Emergency System		16	2	1	1	1	1	1	1	1	1	1	1	1	1	1	1	16	1	1	3	4	3	1	1	1	1	3	1	1	1	3	1	1	1		0	0	0	0	0	0
28	Female	Bachelor's degree	Junior-level	Non-permanent staff	<5	Level II Hospital	Internal Medicine System		15	1	1	1	1	1	1	1	1	1	1	1	1	1	1	1	9	1	1	1	1	1	1	1	1	1	3	1	1	1	3	1	1	1		0	0	0	0	0	0
29	Female	Bachelor's degree	Junior-level	Non-permanent staff	5~10	Level II Hospital	Gynecology and Obstetrics System		54	3	3	3	3	3	3	4	4	4	4	4	4	4	4	4	36	4	4	4	4	4	4	4	4	4	12	4	4	4	12	4	4	4		14	2	2	2	2	2
34	Male	master's degree~	Junior-level	Non-permanent staff	<5	Level III Hospital	Outpatient and Emergency System		15	1	1	1	1	1	1	1	1	1	1	1	1	1	1	1	9	1	1	1	1	1	1	1	1	1	3	1	1	1	3	1	1	1		0	0	0	0	0	0
35	Male	Bachelor's degree	Junior-level	Non-permanent staff	10~15	Level III Hospital	Surgical System		22	4	4	2	1	1	1	1	1	1	1	1	1	1	1	1	11	1	1	3	1	1	1	1	1	1	3	1	1	1	3	1	1	1		0	0	0	0	0	0
32	Female	Bachelor's degree	Junior-level	Non-permanent staff	5~10	Level III Hospital	Internal Medicine System		20	1	2	3	1	2	2	1	1	1	1	1	1	1	1	1	9	1	1	1	1	1	1	1	1	1	3	1	1	1	3	1	1	1		2	1	1	0	0	0
45	Female	Bachelor's degree	Intermediate-level	Permanent employee	20~	Level II Hospital	Surgical System		15	1	1	1	1	1	1	1	1	1	1	1	1	1	1	1	9	1	1	1	1	1	1	1	1	1	3	1	1	1	3	1	1	1		0	0	0	0	0	0
28	Female	Bachelor's degree	Junior-level	Non-permanent staff	5~10	Level II Hospital	Gynecology and Obstetrics System		15	1	1	1	1	1	1	1	1	1	1	1	1	1	1	1	9	1	1	1	1	1	1	1	1	1	3	1	1	1	3	1	1	1		0	0	0	0	0	0
32	Female	Bachelor's degree	Junior-level	Non-permanent staff	5~10	Level II Hospital	Gynecology and Obstetrics System		17	2	2	1	1	1	1	1	1	1	1	1	1	1	1	1	9	1	1	1	1	1	1	1	1	1	3	1	1	1	3	1	1	1		0	0	0	0	0	0
29	Female	Bachelor's degree	Junior-level	Non-permanent staff	5~10	Level II Hospital	Gynecology and Obstetrics System		20	2	2	1	1	1	1	1	1	2	1	2	1	1	2	1	21	2	1	4	5	4	1	1	2	1	4	2	1	1	4	1	1	2		1	0	1	0	0	0
29	Female	Bachelor's degree	Junior-level	Permanent employee	<5	Level II Hospital	Outpatient and Emergency System		15	1	1	1	1	1	1	1	1	1	1	1	1	1	1	1	9	1	1	1	1	1	1	1	1	1	3	1	1	1	3	1	1	1		0	0	0	0	0	0
34	Female	Bachelor's degree	Intermediate-level	Non-permanent staff	5~10	Level II Hospital	Function Department		16	1	1	1	1	1	1	1	1	1	2	1	1	1	1	1	10	1	2	1	1	1	1	1	1	1	3	1	1	1	3	1	1	1		0	0	0	0	0	0
36	Female	Bachelor's degree	Intermediate-level	Permanent employee	10~15	Level III Hospital	Internal Medicine System		30	2	2	2	2	2	2	2	2	2	2	2	2	2	2	2	18	2	2	2	2	2	2	2	2	2	6	2	2	2	6	2	2	2		4	0	1	1	0	0
34	Female	Bachelor's degree	Intermediate-level	Non-permanent staff	10~15	Level II Hospital	Surgical System		19	5	1	1	1	1	1	1	1	1	1	1	1	1	1	1	9	1	1	1	1	1	1	1	1	1	3	1	1	1	3	1	1	1		0	0	0	0	0	0
35	Female	Bachelor's degree	Intermediate-level	Permanent employee	10~15	Level III Hospital	Internal Medicine System		29	1	2	2	2	2	2	2	2	2	2	2	2	2	2	2	18	2	2	2	2	2	2	2	2	2	6	2	2	2	6	2	2	2		10	2	2	2	1	1
38	Female	Bachelor's degree	Intermediate-level	Permanent employee	10~15	Level II Hospital	Outpatient and Emergency System		38	2	3	5	5	3	2	2	2	2	2	2	2	2	2	2	18	2	2	2	2	2	2	2	2	2	6	2	2	2	6	2	2	2		7	1	2	1	0	1
40	Female	Bachelor's degree	Intermediate-level	Non-permanent staff	5~10	Level III Hospital	Outpatient and Emergency System		38	2	3	3	3	3	2	2	2	3	1	5	2	2	2	3	25	2	3	4	2	5	2	3	2	2	5	2	2	1	6	2	2	2		8	1	1	2	1	2
32	Female	Bachelor's degree	Junior-level	Non-permanent staff	5~10	Level III Hospital	Outpatient and Emergency System		19	5	1	1	1	1	1	1	1	1	1	1	1	1	1	1	9	1	1	1	1	1	1	1	1	1	3	1	1	1	3	1	1	1		0	0	0	0	0	0
38	Female	master's degree~	Intermediate-level	Non-permanent staff	10~15	Level III Hospital	Outpatient and Emergency System		36	4	4	3	3	2	1	3	3	2	2	2	2	2	2	1	21	1	3	4	3	3	2	2	2	1	5	2	1	2	6	2	2	2		7	1	1	1	1	1
35	Female	Bachelor's degree	Intermediate-level	Permanent employee	10~15	Level II Hospital	Surgical System		17	2	2	1	1	1	1	1	1	1	1	1	1	1	1	1	9	1	1	1	1	1	1	1	1	1	3	1	1	1	3	1	1	1		0	0	0	0	0	0
30	Female	Bachelor's degree	Junior-level	Permanent employee	5~10	Level II Hospital	Nursing Department		30	2	3	2	1	3	2	1	1	1	1	3	4	2	2	2	28	1	5	5	2	5	3	2	3	2	6	2	1	3	8	3	2	3		4	1	0	1	0	1
29	Female	Bachelor's degree	Junior-level	Permanent employee	5~10	Level II Hospital	Internal Medicine System		60	4	4	4	4	4	4	4	4	4	4	4	4	4	4	4	36	4	4	4	4	4	4	4	4	4	12	4	4	4	12	4	4	4		11	2	2	2	2	1
29	Female	master's degree~	Junior-level	Non-permanent staff	5~10	Level III Hospital	Internal Medicine System		32	3	2	2	2	2	2	3	2	2	2	2	2	2	2	2	18	2	2	2	2	2	2	2	2	2	6	2	2	2	6	2	2	2		9	1	1	2	2	1
31	Female	Bachelor's degree	Junior-level	Non-permanent staff	5~10	Level II Hospital	Gynecology and Obstetrics System		15	1	1	1	1	1	1	1	1	1	1	1	1	1	1	1	9	1	1	1	1	1	1	1	1	1	3	1	1	1	3	1	1	1		0	0	0	0	0	0
39	Female	Bachelor's degree	Intermediate-level	Permanent employee	15~20	Level II Hospital	Outpatient and Emergency System		17	2	2	1	1	1	1	1	1	1	1	1	1	1	1	1	9	1	1	1	1	1	1	1	1	1	3	1	1	1	3	1	1	1		1	0	1	0	0	0
25	Female	Bachelor's degree	Junior-level	Permanent employee	<5	Level II Hospital	Internal Medicine System		15	1	1	1	1	1	1	1	1	1	1	1	1	1	1	1	9	1	1	1	1	1	1	1	1	1	3	1	1	1	3	1	1	1		0	0	0	0	0	0
28	Female	Bachelor's degree	Junior-level	Permanent employee	5~10	Level II Hospital	Internal Medicine System		15	1	1	1	1	1	1	1	1	1	1	1	1	1	1	1	12	1	1	4	1	1	1	1	1	1	3	1	1	1	3	1	1	1		1	0	0	1	0	0
27	Female	Bachelor's degree	Junior-level	Non-permanent staff	<5	Level II Hospital	Gynecology and Obstetrics System		15	1	1	1	1	1	1	1	1	1	1	1	1	1	1	1	9	1	1	1	1	1	1	1	1	1	3	1	1	1	3	1	1	1		0	0	0	0	0	0
30	Female	Bachelor's degree	Junior-level	Non-permanent staff	5~10	Level II Hospital	Surgical System		15	1	1	1	1	1	1	1	1	1	1	1	1	1	1	1	9	1	1	1	1	1	1	1	1	1	5	3	1	1	3	1	1	1		0	0	0	0	0	0
26	Female	Bachelor's degree	Junior-level	Permanent employee	<5	Level II Hospital	Surgical System		15	1	1	1	1	1	1	1	1	1	1	1	1	1	1	1	9	1	1	1	1	1	1	1	1	1	3	1	1	1	3	1	1	1		0	0	0	0	0	0
29	Female	Bachelor's degree	Junior-level	Non-permanent staff	5~10	Level II Hospital	Function Department		15	1	1	1	1	1	1	1	1	1	1	1	1	1	1	1	9	1	1	1	1	1	1	1	1	1	3	1	1	1	3	1	1	1		0	0	0	0	0	0
30	Female	Bachelor's degree	Junior-level	Non-permanent staff	5~10	Level II Hospital	Gynecology and Obstetrics System		15	1	1	1	1	1	1	1	1	1	1	1	1	1	1	1	9	1	1	1	1	1	1	1	1	1	3	1	1	1	3	1	1	1		0	0	0	0	0	0
28	Female	Bachelor's degree	Junior-level	Permanent employee	<5	Level II Hospital	Surgical System		17	2	1	1	2	1	1	1	1	1	1	1	1	1	1	1	10	1	1	1	1	1	1	1	2	1	3	1	1	1	3	1	1	1		2	1	0	0	0	0
31	Female	master's degree~	Junior-level	Non-permanent staff	5~10	Level II Hospital	Gynecology and Obstetrics System		15	1	1	1	1	1	1	1	1	1	1	1	1	1	1	1	9	1	1	1	1	1	1	1	1	1	3	1	1	1	3	1	1	1		0	0	0	0	0	0
33	Female	Bachelor's degree	Intermediate-level	Permanent employee	10~15	Level II Hospital	Pediatric System		15	1	1	1	1	1	1	1	1	1	1	1	1	1	1	1	16	1	1	5	1	4	1	1	1	1	3	1	1	1	3	1	1	1		0	0	0	0	0	0
43	Female	Bachelor's degree	Senior-level	Permanent employee	15~20	Level II Hospital	Surgical System		15	1	1	1	1	1	1	1	1	1	1	1	1	1	1	1	9	1	1	1	1	1	1	1	1	1	3	1	1	1	3	1	1	1		0	0	0	0	0	0
37	Female	Bachelor's degree	Intermediate-level	Permanent employee	10~15	Level II Hospital	Pediatric System		21	2	2	1	2	2	2	2	1	1	1	1	1	1	1	1	9	1	1	1	1	1	1	1	1	1	3	1	1	1	3	1	1	1		0	0	0	0	0	0
49	Female	Bachelor's degree	Senior-level	Permanent employee	20~	Level II Hospital	Surgical System		15	1	1	1	1	1	1	1	1	1	1	1	1	1	1	1	9	1	1	1	1	1	1	1	1	1	3	1	1	1	3	1	1	1		0	0	0	0	0	0
33	Female	Bachelor's degree	Junior-level	Permanent employee	5~10	Level III Hospital	Outpatient and Emergency System		15	1	1	1	1	1	1	1	1	1	1	1	1	1	1	1	9	1	1	1	1	1	1	1	1	1	3	1	1	1	3	1	1	1		1	0	1	0	0	0
38	Female	Bachelor's degree	Intermediate-level	Non-permanent staff	10~15	Level II Hospital	Surgical System		40	3	2	4	5	2	2	3	2	3	2	3	2	3	1	3	25	3	4	2	4	2	2	1	5	2	6	3	1	2	6	2	2	2		11	1	1	1	2	2
30	Female	Bachelor's degree	Intermediate-level	Non-permanent staff	5~10	Level II Hospital	Outpatient and Emergency System		15	1	1	1	1	1	1	1	1	1	1	1	1	1	1	1	9	1	1	1	1	1	1	1	1	1	3	1	1	1	3	1	1	1		0	0	0	0	0	0
26	Female	Bachelor's degree	Junior-level	Permanent employee	<5	Level II Hospital	Surgical System		60	4	4	4	4	4	4	4	4	4	4	4	4	4	4	4	36	4	4	4	4	4	4	4	4	4	15	5	5	5	13	5	4	4		18	3	3	3	3	2
28	Female	Bachelor's degree	Junior-level	Permanent employee	5~10	Level II Hospital	Internal Medicine System		21	2	3	1	2	1	1	1	2	1	1	1	1	1	1	2	9	1	1	1	1	1	1	1	1	1	3	1	1	1	3	1	1	1		1	0	0	1	0	0
28	Female	master's degree~	Junior-level	Non-permanent staff	5~10	Level III Hospital	Internal Medicine System		15	1	1	1	1	1	1	1	1	1	1	1	1	1	1	1	9	1	1	1	1	1	1	1	1	1	3	1	1	1	3	1	1	1		0	0	0	0	0	0
46	Female	Bachelor's degree	Senior-level	Permanent employee	20~	Level III Hospital	Gynecology and Obstetrics System		15	1	1	1	1	1	1	1	1	1	1	1	1	1	1	1	9	1	1	1	1	1	1	1	1	1	3	1	1	1	3	1	1	1		0	0	0	0	0	0
35	Male	Bachelor's degree	Junior-level	Non-permanent staff	5~10	Level II Hospital	Function Department		16	1	2	1	1	1	1	1	1	1	1	1	1	1	1	1	9	1	1	1	1	1	1	1	1	1	3	1	1	1	3	1	1	1		0	0	0	0	0	0
32	Female	Bachelor's degree	Intermediate-level	Non-permanent staff	10~15	Level II Hospital	Internal Medicine System		15	1	1	1	1	1	1	1	1	1	1	1	1	1	1	1	16	1	2	1	2	5	1	1	2	1	4	2	1	1	3	1	1	1		0	0	0	0	0	0
29	Female	Bachelor's degree	Junior-level	Non-permanent staff	5~10	Level II Hospital	Surgical System		15	1	1	1	1	1	1	1	1	1	1	1	1	1	1	1	9	1	1	1	1	1	1	1	1	1	3	1	1	1	3	1	1	1		0	0	0	0	0	0
28	Female	Bachelor's degree	Junior-level	Non-permanent staff	5~10	Level III Hospital	Internal Medicine System		53	3	5	4	4	4	5	5	3	2	2	4	4	2	4	2	35	3	4	4	4	4	4	4	4	4	9	3	2	4	13	4	4	5		17	3	1	3	3	3
30	Female	Bachelor's degree	Junior-level	Permanent employee	5~10	Level III Hospital	Surgical System		24	5	4	1	1	2	1	1	2	1	1	1	1	1	1	1	9	1	1	1	1	1	1	1	1	1	3	1	1	1	3	1	1	1		1	0	1	0	0	0
30	Male	Bachelor's degree	Junior-level	Permanent employee	5~10	Level II Hospital	Outpatient and Emergency System		16	1	2	1	1	1	1	1	1	1	1	1	1	1	1	1	9	1	1	1	1	1	1	1	1	1	3	1	1	1	3	1	1	1		0	0	0	0	0	0
27	Female	Bachelor's degree	Junior-level	Permanent employee	5~10	Level II Hospital	Pediatric System		23	1	1	1	1	2	2	2	2	2	1	1	1	2	2	2	18	2	2	2	2	2	2	2	2	2	6	2	2	2	6	2	2	2		14	2	1	3	3	1
28	Female	Bachelor's degree	Junior-level	Permanent employee	<5	Level II Hospital	Surgical System		15	1	1	1	1	1	1	1	1	1	1	1	1	1	1	1	9	1	1	1	1	1	1	1	1	1	3	1	1	1	3	1	1	1		0	0	0	0	0	0
27	Female	master's degree~	Junior-level	Non-permanent staff	<5	Level II Hospital	Internal Medicine System		15	1	1	1	1	1	1	1	1	1	1	1	1	1	1	1	9	1	1	1	1	1	1	1	1	1	3	1	1	1	3	1	1	1		0	0	0	0	0	0
45	Female	master's degree~	Intermediate-level	Non-permanent staff	10~15	Level II Hospital	Outpatient and Emergency System		15	1	1	1	1	1	1	1	1	1	1	1	1	1	1	1	9	1	1	1	1	1	1	1	1	1	3	1	1	1	3	1	1	1		0	0	0	0	0	0
30	Female	Bachelor's degree	Junior-level	Non-permanent staff	5~10	Level III Hospital	Internal Medicine System		15	1	1	1	1	1	1	1	1	1	1	1	1	1	1	1	9	1	1	1	1	1	1	1	1	1	3	1	1	1	3	1	1	1		0	0	0	0	0	0
34	Female	Bachelor's degree	Intermediate-level	Permanent employee	10~15	Level II Hospital	Internal Medicine System		24	2	2	2	1	1	1	1	2	2	1	3	2	1	1	2	25	3	3	4	2	5	3	1	3	1	6	3	1	2	5	2	1	2		9	2	1	3	1	0
32	Female	Bachelor's degree	Junior-level	Non-permanent staff	10~15	Level II Hospital	Surgical System		62	1	4	5	1	5	5	5	5	5	5	4	5	4	4	4	40	5	5	5	4	4	4	5	4	4	15	5	5	5	12	4	4	4		16	3	2	3	2	2
41	Female	Bachelor's degree	Intermediate-level	Permanent employee	15~20	Level III Hospital	Surgical System		15	1	1	1	1	1	1	1	1	1	1	1	1	1	1	1	9	1	1	1	1	1	1	1	1	1	3	1	1	1	3	1	1	1		1	0	0	0	0	0
37	Female	Bachelor's degree	Intermediate-level	Permanent employee	15~20	Level III Hospital	Gynecology and Obstetrics System		18	4	1	1	1	1	1	1	1	1	1	1	1	1	1	1	9	1	1	1	1	1	1	1	1	1	3	1	1	1	3	1	1	1		1	0	1	0	0	0
29	Female	Bachelor's degree	Junior-level	Permanent employee	5~10	Level III Hospital	Internal Medicine System		29	2	2	1	2	2	2	2	2	2	2	2	2	2	2	2	19	2	2	3	2	2	2	2	2	2	6	2	2	2	6	2	2	2		6	1	1	1	1	0
27	Female	master's degree~	Junior-level	Non-permanent staff	<5	Level III Hospital	Internal Medicine System		16	2	1	1	1	1	1	1	1	1	1	1	1	1	1	1	9	1	1	1	1	1	1	1	1	1	3	1	1	1	3	1	1	1		0	0	0	0	0	0
32	Female	Bachelor's degree	Junior-level	Permanent employee	5~10	Level II Hospital	Surgical System		15	1	1	1	1	1	1	1	1	1	1	1	1	1	1	1	9	1	1	1	1	1	1	1	1	1	3	1	1	1	3	1	1	1		0	0	0	0	0	0
36	Female	Bachelor's degree	Junior-level	Non-permanent staff	10~15	Level II Hospital	Internal Medicine System		34	2	2	2	2	2	2	2	3	2	3	2	3	2	3	2	22	3	2	3	2	3	2	2	2	3	7	2	3	2	8	3	2	3		8	1	1	1	2	1
35	Female	master's degree~	Junior-level	Non-permanent staff	10~15	Level III Hospital	Surgical System		15	1	1	1	1	1	1	1	1	1	1	1	1	1	1	1	9	1	1	1	1	1	1	1	1	1	3	1	1	1	3	1	1	1		0	0	0	0	0	0
37	Female	Bachelor's degree	Intermediate-level	Permanent employee	10~15	Level II Hospital	Pediatric System		15	1	1	1	1	1	1	1	1	1	1	1	1	1	1	1	17	1	1	5	1	5	1	1	1	1	3	1	1	1	3	1	1	1		0	0	0	0	0	0
32	Female	Bachelor's degree	Junior-level	Non-permanent staff	5~10	Level II Hospital	Internal Medicine System		15	1	1	1	1	1	1	1	1	1	1	1	1	1	1	1	9	1	1	1	1	1	1	1	1	1	3	1	1	1	3	1	1	1		0	0	0	0	0	0
30	Female	master's degree~	Junior-level	Non-permanent staff	5~10	Level II Hospital	Internal Medicine System		15	1	1	1	1	1	1	1	1	1	1	1	1	1	1	1	9	1	1	1	1	1	1	1	1	1	3	1	1	1	3	1	1	1		1	0	0	0	1	0
30	Female	Bachelor's degree	Junior-level	Non-permanent staff	5~10	Level II Hospital	Internal Medicine System		34	1	5	3	1	3	2	2	2	3	1	3	2	3	1	2	14	2	2	2	2	2	1	1	1	1	5	2	1	2	5	2	1	2		7	2	1	1	1	1
24	Female	Bachelor's degree	Junior-level	Non-permanent staff	<5	Level III Hospital	Outpatient and Emergency System		29	5	2	2	3	1	1	1	1	1	1	1	3	3	2	2	19	2	3	3	2	1	2	2	2	2	5	1	2	2	5	1	2	2		7	2	1	1	0	1
52	Female	Bachelor's degree	Senior-level	Permanent employee	20~	Level II Hospital	Outpatient and Emergency System		15	1	1	1	1	1	1	1	1	1	1	1	1	1	1	1	9	1	1	1	1	1	1	1	1	1	3	1	1	1	3	1	1	1		0	0	0	0	0	0
33	Female	Bachelor's degree	Intermediate-level	Permanent employee	10~15	Level II Hospital	Surgical System		54	4	5	4	3	3	4	4	4	4	3	3	3	3	4	3	37	3	5	5	4	5	4	4	4	3	9	3	3	3	6	2	2	2		4	1	1	2	0	0
23	Female	master's degree~	Junior-level	Non-permanent staff	<5	Level I Hospital	Pediatric System		15	1	1	1	1	1	1	1	1	1	1	1	1	1	1	1	9	1	1	1	1	1	1	1	1	1	3	1	1	1	3	1	1	1		0	0	0	0	0	0
27	Female	Bachelor's degree	Junior-level	Permanent employee	<5	Level II Hospital	Pediatric System		32	3	4	3	3	2	1	2	3	2	1	1	3	1	1	2	19	2	2	3	2	2	2	2	2	2	7	3	2	2	4	2	1	1		8	1	3	1	1	1
30	Female	Bachelor's degree	Junior-level	Non-permanent staff	5~10	Level III Hospital	Internal Medicine System		15	1	1	1	1	1	1	1	1	1	1	1	1	1	1	1	11	1	1	3	1	1	1	1	1	1	3	1	1	1	3	1	1	1		0	0	0	0	0	0
26	Female	master's degree~	Junior-level	Non-permanent staff	5~10	Level II Hospital	Surgical System		15	1	1	1	1	1	1	1	1	1	1	1	1	1	1	1	9	1	1	1	1	1	1	1	1	1	3	1	1	1	3	1	1	1		0	0	0	0	0	0
27	Female	Bachelor's degree	Junior-level	Permanent employee	<5	Level II Hospital	Surgical System		15	1	1	1	1	1	1	1	1	1	1	1	1	1	1	1	9	1	1	1	1	1	1	1	1	1	3	1	1	1	3	1	1	1		1	0	0	1	0	0
33	Female	Bachelor's degree	Intermediate-level	Non-permanent staff	10~15	Level II Hospital	Surgical System		17	1	2	1	1	1	1	1	1	2	1	1	1	1	1	1	17	1	1	4	3	4	1	1	1	1	3	1	1	1	4	1	1	2		1	1	0	0	0	0
33	Female	Bachelor's degree	Junior-level	Non-permanent staff	5~10	Level II Hospital	Gynecology and Obstetrics System		38	4	4	3	4	3	2	1	2	2	2	3	2	2	2	2	25	2	2	2	4	4	2	2	5	2	7	2	1	4	8	4	2	2		11	3	2	2	1	1
28	Female	Bachelor's degree	Junior-level	Permanent employee	<5	Level II Hospital	Surgical System		21	2	2	2	2	1	1	3	1	1	1	1	1	1	1	1	9	1	1	1	1	1	1	1	1	1	3	1	1	1	3	1	1	1		2	1	1	0	0	0
35	Female	Bachelor's degree	Intermediate-level	Permanent employee	10~15	Level II Hospital	Internal Medicine System		15	1	1	1	1	1	1	1	1	1	1	1	1	1	1	1	9	1	1	1	1	1	1	1	1	1	3	1	1	1	3	1	1	1		0	0	0	0	0	0
37	Male	Bachelor's degree	Intermediate-level	Non-permanent staff	10~15	Level III Hospital	Function Department		15	1	1	1	1	1	1	1	1	1	1	1	1	1	1	1	9	1	1	1	1	1	1	1	1	1	3	1	1	1	3	1	1	1		0	0	0	0	0	0
35	Female	Bachelor's degree	Intermediate-level	Non-permanent staff	5~10	Level II Hospital	Outpatient and Emergency System		15	1	1	1	1	1	1	1	1	1	1	1	1	1	1	1	9	1	1	1	1	1	1	1	1	1	3	1	1	1	3	1	1	1		0	0	0	0	0	0
32	Male	Bachelor's degree	Intermediate-level	Permanent employee	5~10	Level II Hospital	Surgical System		15	1	1	1	1	1	1	1	1	1	1	1	1	1	1	1	9	1	1	1	1	1	1	1	1	1	3	1	1	1	3	1	1	1		0	0	0	0	0	0
32	Female	master's degree~	Junior-level	Non-permanent staff	10~15	Level II Hospital	Outpatient and Emergency System		15	1	1	1	1	1	1	1	1	1	1	1	1	1	1	1	10	1	1	1	2	1	1	1	1	1	3	1	1	1	3	1	1	1		0	0	0	0	0	0
32	Female	Bachelor's degree	Intermediate-level	Non-permanent staff	5~10	Level II Hospital	Gynecology and Obstetrics System		15	1	1	1	1	1	1	1	1	1	1	1	1	1	1	1	9	1	1	1	1	1	1	1	1	1	3	1	1	1	3	1	1	1		0	0	0	0	0	0
33	Female	Bachelor's degree	Junior-level	Non-permanent staff	5~10	Level II Hospital	Gynecology and Obstetrics System		17	1	2	2	1	1	1	1	1	1	1	1	1	1	1	1	9	1	1	1	1	1	1	1	1	1	3	1	1	1	3	1	1	1		1	0	1	0	0	0
29	Female	Bachelor's degree	Junior-level	Permanent employee	<5	Level II Hospital	Surgical System		15	1	1	1	1	1	1	1	1	1	1	1	1	1	1	1	9	1	1	1	1	1	1	1	1	1	3	1	1	1	3	1	1	1		0	0	0	0	0	0
30	Female	Bachelor's degree	Junior-level	Permanent employee	5~10	Level II Hospital	Internal Medicine System		15	1	1	1	1	1	1	1	1	1	1	1	1	1	1	1	9	1	1	1	1	1	1	1	1	1	3	1	1	1	3	1	1	1		1	0	1	0	0	0
29	Female	Bachelor's degree	Junior-level	Non-permanent staff	5~10	Level II Hospital	Surgical System		15	1	1	1	1	1	1	1	1	1	1	1	1	1	1	1	9	1	1	1	1	1	1	1	1	1	3	1	1	1	3	1	1	1		0	0	0	0	0	0
35	Female	Bachelor's degree	Junior-level	Non-permanent staff	10~15	Level II Hospital	Internal Medicine System		16	1	1	1	1	1	1	1	1	2	1	1	1	1	1	1	9	1	1	1	1	1	1	1	1	1	3	1	1	1	3	1	1	1		1	0	1	0	0	0
26	Female	Bachelor's degree	Junior-level	Permanent employee	<5	Level II Hospital	Surgical System		39	3	3	2	3	2	2	3	3	2	3	3	3	2	3	2	27	2	4	4	3	4	2	3	3	2	8	3	2	3	9	3	3	3		9	1	2	1	2	1
27	Female	Bachelor's degree	Junior-level	Non-permanent staff	<5	Level II Hospital	Function Department		15	1	1	1	1	1	1	1	1	1	1	1	1	1	1	1	9	1	1	1	1	1	1	1	1	1	3	1	1	1	3	1	1	1		0	0	0	0	0	0
26	Female	Bachelor's degree	Junior-level	Permanent employee	<5	Level III Hospital	Surgical System		15	1	1	1	1	1	1	1	1	1	1	1	1	1	1	1	11	1	1	2	1	2	1	1	1	1	3	1	1	1	3	1	1	1		0	0	0	0	0	0
53	Female	Bachelor's degree	Senior-level	Permanent employee	20~	Level III Hospital	Nursing Department		17	2	2	1	1	1	1	1	1	1	1	1	1	1	1	1	13	1	1	2	1	4	1	1	1	1	3	1	1	1	3	1	1	1		0	0	0	0	0	0
50	Female	master's degree~	Senior-level	Permanent employee	20~	Level II Hospital	Outpatient and Emergency System		15	1	1	1	1	1	1	1	1	1	1	1	1	1	1	1	9	1	1	1	1	1	1	1	1	1	3	1	1	1	3	1	1	1		0	0	0	0	0	0
39	Female	Bachelor's degree	Intermediate-level	Permanent employee	15~20	Level II Hospital	Pediatric System		15	1	1	1	1	1	1	1	1	1	1	1	1	1	1	1	16	1	1	4	1	5	1	1	1	1	3	1	1	1	3	1	1	1		0	0	0	0	0	0
33	Female	master's degree~	Junior-level	Non-permanent staff	10~15	Level I Hospital	Gynecology and Obstetrics System		15	1	1	1	1	1	1	1	1	1	1	1	1	1	1	1	9	1	1	1	1	1	1	1	1	1	3	1	1	1	3	1	1	1		0	0	0	0	0	0
35	Female	master's degree~	Intermediate-level	Non-permanent staff	10~15	Level II Hospital	Internal Medicine System		32	2	2	2	2	2	2	2	3	3	2	2	2	2	2	2	18	2	2	2	2	2	2	2	2	2	6	2	2	2	6	2	2	2		1	0	0	0	1	0
27	Male	Bachelor's degree	Junior-level	Permanent employee	5~10	Level III Hospital	Surgical System		15	1	1	1	1	1	1	1	1	1	1	1	1	1	1	1	10	1	1	2	1	1	1	1	1	1	3	1	1	1	3	1	1	1		1	1	0	0	0	0
38	Female	Bachelor's degree	Intermediate-level	Permanent employee	10~15	Level III Hospital	Gynecology and Obstetrics System		19	1	5	1	1	1	1	1	1	1	1	1	1	1	1	1	17	1	1	5	5	1	1	1	1	1	3	1	1	1	3	1	1	1		1	0	1	0	0	0
40	Female	Bachelor's degree	Intermediate-level	Non-permanent staff	10~15	Level III Hospital	Outpatient and Emergency System		20	1	2	1	1	1	1	1	1	5	1	1	1	1	1	1	10	1	1	2	1	1	1	1	1	1	3	1	1	1	3	1	1	1		0	0	0	0	0	0
23	Male	Bachelor's degree	Junior-level	Non-permanent staff	<5	Level III Hospital	Internal Medicine System		17	1	1	1	1	1	1	2	1	1	1	2	1	1	1	1	13	1	1	2	2	2	1	2	1	1	3	1	1	1	5	1	2	2		3	1	1	1	0	0
35	Female	Bachelor's degree	Intermediate-level	Permanent employee	10~15	Level II Hospital	Surgical System		30	2	2	2	2	2	2	2	2	2	2	2	2	2	2	2	23	2	2	4	3	4	2	2	2	2	6	2	2	2	6	2	2	2		6	1	1	1	1	1
35	Female	Bachelor's degree	Junior-level	Non-permanent staff	5~10	Level II Hospital	Outpatient and Emergency System		15	1	1	1	1	1	1	1	1	1	1	1	1	1	1	1	9	1	1	1	1	1	1	1	1	1	3	1	1	1	3	1	1	1		0	0	0	0	0	0
32	Female	Bachelor's degree	Intermediate-level	Permanent employee	5~10	Level II Hospital	Surgical System		15	1	1	1	1	1	1	1	1	1	1	1	1	1	1	1	10	1	1	1	1	2	1	1	1	1	3	1	1	1	3	1	1	1		0	0	0	0	0	0
24	Female	master's degree~	Junior-level	Non-permanent staff	<5	Level II Hospital	Internal Medicine System		15	1	1	1	1	1	1	1	1	1	1	1	1	1	1	1	9	1	1	1	1	1	1	1	1	1	3	1	1	1	3	1	1	1		0	0	0	0	0	0
29	Female	Bachelor's degree	Junior-level	Permanent employee	5~10	Level III Hospital	Surgical System		25	1	4	1	1	1	1	3	2	1	2	1	2	1	2	2	29	1	4	5	4	4	2	4	4	1	5	2	1	2	7	2	2	3		3	0	0	1	1	0
35	Female	Bachelor's degree	Intermediate-level	Non-permanent staff	5~10	Level III Hospital	Outpatient and Emergency System		16	1	2	1	1	1	1	1	1	1	1	1	1	1	1	1	9	1	1	1	1	1	1	1	1	1	3	1	1	1	3	1	1	1		0	0	0	0	0	0
34	Female	master's degree~	Junior-level	Non-permanent staff	10~15	Level III Hospital	Internal Medicine System		15	1	1	1	1	1	1	1	1	1	1	1	1	1	1	1	9	1	1	1	1	1	1	1	1	1	3	1	1	1	3	1	1	1		0	0	0	0	0	0
23	Female	master's degree~	Junior-level	Non-permanent staff	<5	Level II Hospital	Internal Medicine System		15	1	1	1	1	1	1	1	1	1	1	1	1	1	1	1	10	1	1	2	1	1	1	1	1	1	3	1	1	1	3	1	1	1		0	0	0	0	0	0
40	Female	Bachelor's degree	Intermediate-level	Non-permanent staff	15~20	Level III Hospital	Gynecology and Obstetrics System		16	1	1	1	2	1	1	1	1	1	1	1	1	1	1	1	10	1	2	1	1	1	1	1	1	1	3	1	1	1	3	1	1	1		0	0	0	0	0	0
38	Female	master's degree~	Intermediate-level	Permanent employee	15~20	Level III Hospital	Surgical System		15	1	1	1	1	1	1	1	1	1	1	1	1	1	1	1	9	1	1	1	1	1	1	1	1	1	3	1	1	1	3	1	1	1		0	0	0	0	0	0
35	Female	Bachelor's degree	Intermediate-level	Permanent employee	10~15	Level II Hospital	Pediatric System		19	2	2	1	2	2	1	1	1	1	1	1	1	1	1	1	9	1	1	1	1	1	1	1	1	1	3	1	1	1	3	1	1	1		2	1	1	0	0	0
32	Female	Bachelor's degree	Junior-level	Permanent employee	5~10	Level II Hospital	Gynecology and Obstetrics System		18	2	2	1	1	1	1	2	1	1	1	1	1	1	1	1	18	1	2	5	5	1	1	1	1	1	3	1	1	1	3	1	1	1		1	1	0	0	0	0
29	Female	Bachelor's degree	Junior-level	Non-permanent staff	5~10	Level III Hospital	Pediatric System		15	1	1	1	1	1	1	1	1	1	1	1	1	1	1	1	9	1	1	1	1	1	1	1	1	1	3	1	1	1	3	1	1	1		0	0	0	0	0	0
26	Female	Bachelor's degree	Junior-level	Permanent employee	<5	Level III Hospital	Internal Medicine System		61	4	5	5	5	5	4	5	4	4	4	3	4	3	3	3	42	5	5	5	5	5	5	5	4	3	14	5	4	5	14	4	5	5		13	2	2	2	2	2
30	Female	Bachelor's degree	Junior-level	Permanent employee	5~10	Level II Hospital	Surgical System		16	1	2	1	1	1	1	1	1	1	1	1	1	1	1	1	13	2	2	1	2	2	1	1	1	1	3	1	1	1	6	2	2	2		2	1	0	1	0	0
30	Female	Bachelor's degree	Junior-level	Non-permanent staff	5~10	Level II Hospital	Outpatient and Emergency System		16	1	2	1	1	1	1	1	1	1	1	1	1	1	1	1	9	1	1	1	1	1	1	1	1	1	3	1	1	1	3	1	1	1		0	0	0	0	0	0
29	Female	Bachelor's degree	Junior-level	Non-permanent staff	5~10	Level II Hospital	Internal Medicine System		17	1	3	1	1	1	1	1	1	1	1	1	1	1	1	1	9	1	1	1	1	1	1	1	1	1	3	1	1	1	3	1	1	1		0	0	0	0	0	0
32	Female	Bachelor's degree	Intermediate-level	Non-permanent staff	5~10	Level III Hospital	Outpatient and Emergency System		46	4	4	2	4	4	4	2	2	4	2	4	4	2	2	2	31	2	4	5	4	5	3	2	4	2	8	2	2	4	12	4	4	4		7	1	1	1	1	1
38	Female	Bachelor's degree	Intermediate-level	Non-permanent staff	15~20	Level III Hospital	Outpatient and Emergency System		20	1	3	2	1	2	1	1	1	1	1	1	2	1	1	1	16	1	1	3	3	3	1	1	2	1	6	3	2	1	4	1	1	2		10	1	3	2	0	2
26	Female	Bachelor's degree	Junior-level	Non-permanent staff	<5	Level II Hospital	Outpatient and Emergency System		45	3	3	3	3	3	3	3	3	3	3	3	3	3	3	3	27	3	3	3	3	3	3	3	3	3	9	3	3	3	9	3	3	3		7	1	1	1	1	1
38	Female	Bachelor's degree	Intermediate-level	Permanent employee	15~20	Level III Hospital	Internal Medicine System		65	5	5	5	5	5	5	5	5	3	4	4	5	3	3	3	40	5	5	5	5	5	5	4	5	1	12	4	3	5	12	5	2	5		20	3	2	3	3	3
34	Female	Bachelor's degree	Junior-level	Permanent employee	5~10	Level II Hospital	Outpatient and Emergency System		16	1	2	1	1	1	1	1	1	1	1	1	1	1	1	1	9	1	1	1	1	1	1	1	1	1	3	1	1	1	3	1	1	1		0	0	0	0	0	0
26	Female	Bachelor's degree	Junior-level	Permanent employee	<5	Level II Hospital	Outpatient and Emergency System		15	1	1	1	1	1	1	1	1	1	1	1	1	1	1	1	9	1	1	1	1	1	1	1	1	1	3	1	1	1	3	1	1	1		0	0	0	0	0	0
29	Female	Bachelor's degree	Junior-level	Non-permanent staff	5~10	Level II Hospital	Pediatric System		15	1	1	1	1	1	1	1	1	1	1	1	1	1	1	1	9	1	1	1	1	1	1	1	1	1	3	1	1	1	3	1	1	1		0	0	0	0	0	0
34	Female	Bachelor's degree	Intermediate-level	Non-permanent staff	10~15	Level III Hospital	Outpatient and Emergency System		36	2	2	2	2	4	2	2	2	3	2	2	3	2	4	2	29	2	5	4	2	2	3	4	5	2	8	4	2	2	9	2	2	5		3	1	2	0	0	0
29	Female	Bachelor's degree	Junior-level	Non-permanent staff	5~10	Level II Hospital	Pediatric System		15	1	1	1	1	1	1	1	1	1	1	1	1	1	1	1	19	1	4	5	1	4	1	1	1	1	3	1	1	1	3	1	1	1		1	0	1	0	0	0
27	Female	Bachelor's degree	Junior-level	Permanent employee	5~10	Level II Hospital	Internal Medicine System		75	5	5	5	5	5	5	5	5	5	5	5	5	5	5	5	45	5	5	5	5	5	5	5	5	5	15	5	5	5	15	5	5	5		20	3	3	3	3	3
27	Female	Bachelor's degree	Junior-level	Permanent employee	<5	Level II Hospital	Surgical System		30	2	2	2	2	2	2	2	2	3	2	1	2	3	2	1	18	2	3	2	1	2	3	2	1	2	6	3	2	1	7	2	3	2		0	0	0	0	0	0
35	Female	Bachelor's degree	Junior-level	Non-permanent staff	10~15	Level II Hospital	Internal Medicine System		69	5	5	5	5	5	5	5	5	4	5	4	4	4	4	4	36	4	4	4	4	4	4	4	4	4	12	4	4	4	12	4	4	4		14	2	2	2	2	2
36	Female	Bachelor's degree	Intermediate-level	Permanent employee	10~15	Level III Hospital	Outpatient and Emergency System		15	1	1	1	1	1	1	1	1	1	1	1	1	1	1	1	9	1	1	1	1	1	1	1	1	1	3	1	1	1	3	1	1	1		0	0	0	0	0	0
33	Female	Bachelor's degree	Junior-level	Non-permanent staff	5~10	Level II Hospital	Gynecology and Obstetrics System		20	1	1	1	1	1	1	1	2	5	1	1	1	1	1	1	9	1	1	1	1	1	1	1	1	1	3	1	1	1	3	1	1	1		1	1	0	0	0	0
25	Female	Bachelor's degree	Junior-level	Non-permanent staff	<5	Level II Hospital	Gynecology and Obstetrics System		16	1	1	1	1	1	1	2	1	1	1	1	1	1	1	1	9	1	1	1	1	1	1	1	1	1	3	1	1	1	3	1	1	1		0	0	0	0	0	0
33	Female	Bachelor's degree	Intermediate-level	Permanent employee	10~15	Level II Hospital	Pediatric System		15	1	1	1	1	1	1	1	1	1	1	1	1	1	1	1	11	1	1	2	1	2	1	1	1	1	3	1	1	1	3	1	1	1		0	0	0	0	0	0
32	Female	Bachelor's degree	Junior-level	Non-permanent staff	5~10	Level III Hospital	Internal Medicine System		45	3	3	3	3	3	3	3	3	3	3	3	3	3	3	3	27	3	3	3	3	3	3	3	3	3	9	3	3	3	9	3	3	3		14	2	2	2	2	2
40	Female	Bachelor's degree	Intermediate-level	Permanent employee	20~	Level III Hospital	Internal Medicine System		15	1	1	1	1	1	1	1	1	1	1	1	1	1	1	1	9	1	1	1	1	1	1	1	1	1	3	1	1	1	3	1	1	1		0	0	0	0	0	0
36	Female	Bachelor's degree	Intermediate-level	Permanent employee	10~15	Level II Hospital	Surgical System		36	4	4	3	2	2	1	1	2	2	2	3	3	3	2	2	29	1	4	5	5	5	2	2	3	2	11	4	2	5	10	3	4	3		5	2	2	1	0	0
24	Female	Bachelor's degree	Junior-level	Non-permanent staff	<5	Level II Hospital	Surgical System		20	3	3	1	2	1	1	1	1	1	1	1	1	1	1	1	9	1	1	1	1	1	1	1	1	1	3	1	1	1	3	1	1	1		0	0	0	0	0	0
29	Female	master's degree~	Junior-level	Non-permanent staff	5~10	Level II Hospital	Internal Medicine System		62	4	2	3	3	2	5	5	5	5	5	5	5	5	5	3	41	5	5	5	5	5	3	3	5	5	9	2	2	5	15	5	5	5		13	2	3	1	2	2
29	Female	Bachelor's degree	Junior-level	Non-permanent staff	5~10	Level III Hospital	Gynecology and Obstetrics System		19	5	1	1	1	1	1	1	1	1	1	1	1	1	1	1	9	1	1	1	1	1	1	1	1	1	3	1	1	1	3	1	1	1		0	0	0	0	0	0
28	Female	master's degree~	Junior-level	Non-permanent staff	<5	Level III Hospital	Internal Medicine System		15	1	1	1	1	1	1	1	1	1	1	1	1	1	1	1	9	1	1	1	1	1	1	1	1	1	3	1	1	1	3	1	1	1		0	0	0	0	0	0
32	Female	Bachelor's degree	Junior-level	Non-permanent staff	5~10	Level III Hospital	Gynecology and Obstetrics System		15	1	1	1	1	1	1	1	1	1	1	1	1	1	1	1	9	1	1	1	1	1	1	1	1	1	3	1	1	1	3	1	1	1		0	0	0	0	0	0
41	Female	Bachelor's degree	Intermediate-level	Permanent employee	10~15	Level II Hospital	Internal Medicine System		18	2	2	1	1	2	1	1	1	1	1	1	1	1	1	1	9	1	1	1	1	1	1	1	1	1	3	1	1	1	3	1	1	1		1	1	0	0	0	0
31	Female	Bachelor's degree	Junior-level	Non-permanent staff	10~15	Level III Hospital	Gynecology and Obstetrics System		15	1	1	1	1	1	1	1	1	1	1	1	1	1	1	1	9	1	1	1	1	1	1	1	1	1	3	1	1	1	3	1	1	1		0	0	0	0	0	0
33	Female	Bachelor's degree	Intermediate-level	Permanent employee	10~15	Level II Hospital	Function Department		30	5	1	2	2	3	1	3	1	1	3	2	3	1	1	1	13	1	1	4	1	2	1	1	1	1	12	5	2	5	8	3	3	2		5	3	1	1	0	0
29	Female	master's degree~	Junior-level	Non-permanent staff	5~10	Level II Hospital	Surgical System		19	2	2	1	2	1	1	1	2	1	1	1	1	1	1	1	9	1	1	1	1	1	1	1	1	1	3	1	1	1	3	1	1	1		0	0	0	0	0	0
30	Male	Bachelor's degree	Junior-level	Permanent employee	5~10	Level II Hospital	Outpatient and Emergency System		15	1	1	1	1	1	1	1	1	1	1	1	1	1	1	1	9	1	1	1	1	1	1	1	1	1	3	1	1	1	3	1	1	1		0	0	0	0	0	0
35	Female	Bachelor's degree	Intermediate-level	Permanent employee	10~15	Level III Hospital	Gynecology and Obstetrics System		18	2	2	2	1	1	1	1	1	1	1	1	1	1	1	1	9	1	1	1	1	1	1	1	1	1	3	1	1	1	3	1	1	1		0	0	0	0	0	0
28	Female	master's degree~	Junior-level	Non-permanent staff	<5	Level II Hospital	Outpatient and Emergency System		15	1	1	1	1	1	1	1	1	1	1	1	1	1	1	1	12	1	1	4	1	1	1	1	1	1	3	1	1	1	3	1	1	1		0	0	0	0	0	0
46	Female	master's degree~	Intermediate-level	Permanent employee	20~	Level III Hospital	Gynecology and Obstetrics System		30	2	4	1	1	2	2	2	2	2	2	2	2	2	2	2	17	2	2	2	2	2	2	2	2	1	5	2	1	2	5	2	2	1		7	1	1	1	1	2
25	Male	Bachelor's degree	Junior-level	Non-permanent staff	<5	Level III Hospital	Outpatient and Emergency System		15	1	1	1	1	1	1	1	1	1	1	1	1	1	1	1	18	1	1	4	3	5	1	1	1	1	3	1	1	1	3	1	1	1		0	0	0	0	0	0
32	Female	Bachelor's degree	Intermediate-level	Permanent employee	5~10	Level III Hospital	Pediatric System		15	1	1	1	1	1	1	1	1	1	1	1	1	1	1	1	9	1	1	1	1	1	1	1	1	1	3	1	1	1	3	1	1	1		0	0	0	0	0	0
33	Female	master's degree~	Junior-level	Non-permanent staff	10~15	Level II Hospital	Internal Medicine System		40	3	4	4	3	3	2	3	2	3	2	2	3	2	2	2	22	1	3	2	3	3	2	3	3	2	9	3	3	3	7	2	2	3		5	1	1	1	1	0
50	Female	Bachelor's degree	Senior-level	Permanent employee	20~	Level III Hospital	Internal Medicine System		22	3	1	1	1	2	1	1	3	1	1	1	3	1	1	1	16	1	2	4	1	4	1	1	1	1	3	1	1	1	7	1	3	3		1	0	0	0	0	1
26	Female	Bachelor's degree	Junior-level	Non-permanent staff	5~10	Level II Hospital	Gynecology and Obstetrics System		15	1	1	1	1	1	1	1	1	1	1	1	1	1	1	1	9	1	1	1	1	1	1	1	1	1	3	1	1	1	3	1	1	1		0	0	0	0	0	0
39	Female	Bachelor's degree	Intermediate-level	Permanent employee	10~15	Level II Hospital	Gynecology and Obstetrics System		15	1	1	1	1	1	1	1	1	1	1	1	1	1	1	1	9	1	1	1	1	1	1	1	1	1	3	1	1	1	3	1	1	1		0	0	0	0	0	0
27	Female	Bachelor's degree	Junior-level	Non-permanent staff	<5	Level II Hospital	Gynecology and Obstetrics System		15	1	1	1	1	1	1	1	1	1	1	1	1	1	1	1	9	1	1	1	1	1	1	1	1	1	3	1	1	1	3	1	1	1		0	0	0	0	0	0
36	Female	Bachelor's degree	Intermediate-level	Non-permanent staff	10~15	Level III Hospital	Critical Care System		26	2	2	2	2	2	1	1	5	1	1	2	2	1	1	1	19	1	2	2	5	3	1	2	2	1	5	2	1	2	5	2	2	1		1	0	1	0	0	0
34	Female	Bachelor's degree	Intermediate-level	Permanent employee	5~10	Level III Hospital	Internal Medicine System		15	1	1	1	1	1	1	1	1	1	1	1	1	1	1	1	9	1	1	1	1	1	1	1	1	1	3	1	1	1	3	1	1	1		0	0	0	0	0	0
28	Female	Bachelor's degree	Junior-level	Non-permanent staff	5~10	Level III Hospital	Surgical System		31	4	4	1	1	2	1	2	1	1	2	3	4	2	1	2	14	1	2	1	1	1	2	2	2	2	9	3	2	4	4	2	1	1		4	1	1	1	0	1
49	Female	master's degree~	Senior-level	Permanent employee	20~	Level II Hospital	Internal Medicine System		15	1	1	1	1	1	1	1	1	1	1	1	1	1	1	1	9	1	1	1	1	1	1	1	1	1	3	1	1	1	3	1	1	1		0	0	0	0	0	0
32	Female	Bachelor's degree	Junior-level	Non-permanent staff	5~10	Level III Hospital	Internal Medicine System		16	1	2	1	1	1	1	1	1	1	1	1	1	1	1	1	9	1	1	1	1	1	1	1	1	1	3	1	1	1	3	1	1	1		1	0	1	0	0	0
27	Female	Bachelor's degree	Junior-level	Non-permanent staff	<5	Level II Hospital	Critical Care System		22	2	2	2	2	2	2	1	2	1	1	1	1	1	1	1	14	1	1	2	2	1	2	2	2	1	3	1	1	1	7	2	1	4		4	1	1	2	0	0
33	Female	Bachelor's degree	Intermediate-level	Permanent employee	5~10	Level II Hospital	Outpatient and Emergency System		20	2	2	1	2	1	1	2	1	1	1	1	2	1	1	1	13	1	1	4	1	2	1	1	1	1	4	2	1	1	3	1	1	1		2	1	0	0	0	0
29	Female	Bachelor's degree	Junior-level	Non-permanent staff	5~10	Level II Hospital	Surgical System		15	1	1	1	1	1	1	1	1	1	1	1	1	1	1	1	9	1	1	1	1	1	1	1	1	1	3	1	1	1	3	1	1	1		0	0	0	0	0	0
34	Female	Bachelor's degree	Intermediate-level	Non-permanent staff	5~10	Level III Hospital	Function Department		15	1	1	1	1	1	1	1	1	1	1	1	1	1	1	1	9	1	1	1	1	1	1	1	1	1	3	1	1	1	3	1	1	1		1	1	0	0	0	0
28	Female	Bachelor's degree	Junior-level	Non-permanent staff	5~10	Level II Hospital	Internal Medicine System		17	2	2	1	1	1	1	1	1	1	1	1	1	1	1	1	9	1	1	1	1	1	1	1	1	1	3	1	1	1	3	1	1	1		0	0	0	0	0	0
50	Female	Bachelor's degree	Senior-level	Permanent employee	20~	Level II Hospital	Nursing Department		35	4	2	2	3	3	2	3	3	2	1	2	2	2	2	2	25	2	3	3	3	2	2	2	4	4	8	2	3	3	9	3	3	3		4	0	1	0	1	1
42	Female	Bachelor's degree	Intermediate-level	Non-permanent staff	15~20	Level III Hospital	Internal Medicine System		22	2	3	1	2	1	1	1	1	1	1	1	2	1	3	1	17	1	2	4	1	5	1	1	1	1	3	1	1	1	6	2	2	2		0	0	0	0	0	0
37	Female	Bachelor's degree	Intermediate-level	Non-permanent staff	10~15	Level II Hospital	Surgical System		15	1	1	1	1	1	1	1	1	1	1	1	1	1	1	1	21	1	1	3	1	5	1	4	4	1	3	1	1	1	3	1	1	1		0	0	0	0	0	0
29	Female	Bachelor's degree	Junior-level	Permanent employee	5~10	Level III Hospital	Pediatric System		15	1	1	1	1	1	1	1	1	1	1	1	1	1	1	1	9	1	1	1	1	1	1	1	1	1	3	1	1	1	3	1	1	1		0	0	0	0	0	0
28	Female	Bachelor's degree	Junior-level	Non-permanent staff	<5	Level III Hospital	Surgical System		15	1	1	1	1	1	1	1	1	1	1	1	1	1	1	1	9	1	1	1	1	1	1	1	1	1	3	1	1	1	3	1	1	1		0	0	0	0	0	0
29	Female	Bachelor's degree	Junior-level	Non-permanent staff	5~10	Level II Hospital	Gynecology and Obstetrics System		15	1	1	1	1	1	1	1	1	1	1	1	1	1	1	1	9	1	1	1	1	1	1	1	1	1	3	1	1	1	3	1	1	1		0	0	0	0	0	0
30	Female	Bachelor's degree	Junior-level	Permanent employee	<5	Level II Hospital	Gynecology and Obstetrics System		15	1	1	1	1	1	1	1	1	1	1	1	1	1	1	1	9	1	1	1	1	1	1	1	1	1	3	1	1	1	3	1	1	1		0	0	0	0	0	0
36	Female	Bachelor's degree	Junior-level	Non-permanent staff	5~10	Level II Hospital	Gynecology and Obstetrics System		33	5	2	2	2	2	2	2	2	2	2	2	2	2	2	2	18	2	2	2	2	2	2	2	2	2	6	2	2	2	6	2	2	2		7	1	1	1	1	1
38	Female	Bachelor's degree	Intermediate-level	Permanent employee	15~20	Level II Hospital	Gynecology and Obstetrics System		15	1	1	1	1	1	1	1	1	1	1	1	1	1	1	1	10	1	1	2	1	1	1	1	1	1	3	1	1	1	3	1	1	1		0	0	0	0	0	0
35	Female	Bachelor's degree	Intermediate-level	Non-permanent staff	15~20	Level III Hospital	Internal Medicine System		16	1	2	1	1	1	1	1	1	1	1	1	1	1	1	1	9	1	1	1	1	1	1	1	1	1	3	1	1	1	3	1	1	1		1	1	0	0	0	0
36	Female	Bachelor's degree	Intermediate-level	Non-permanent staff	10~15	Level II Hospital	Gynecology and Obstetrics System		21	4	2	1	2	2	1	1	1	1	1	1	1	1	1	1	9	1	1	1	1	1	1	1	1	1	3	1	1	1	3	1	1	1		0	0	0	0	0	0
36	Female	Bachelor's degree	Junior-level	Non-permanent staff	10~15	Level III Hospital	Surgical System		15	1	1	1	1	1	1	1	1	1	1	1	1	1	1	1	9	1	1	1	1	1	1	1	1	1	3	1	1	1	3	1	1	1		0	0	0	0	0	0
33	Female	Bachelor's degree	Junior-level	Non-permanent staff	5~10	Level III Hospital	Outpatient and Emergency System		30	2	2	2	2	2	2	2	2	2	2	2	2	2	2	2	18	2	2	2	2	2	2	2	2	2	6	2	2	2	6	2	2	2		1	0	0	0	1	0
54	Female	master's degree~	Intermediate-level	Non-permanent staff	15~20	Level II Hospital	Outpatient and Emergency System		21	2	2	2	2	1	1	1	1	1	1	2	1	2	1	1	9	1	1	1	1	1	1	1	1	1	3	1	1	1	3	1	1	1		0	0	0	0	0	0
31	Female	Bachelor's degree	Junior-level	Permanent employee	5~10	Level II Hospital	Gynecology and Obstetrics System		15	1	1	1	1	1	1	1	1	1	1	1	1	1	1	1	9	1	1	1	1	1	1	1	1	1	3	1	1	1	3	1	1	1		2	0	0	1	1	0
28	Female	Bachelor's degree	Junior-level	Non-permanent staff	<5	Level III Hospital	Outpatient and Emergency System		40	3	3	2	3	2	2	3	3	3	2	3	3	3	3	2	26	2	3	3	2	4	3	3	3	3	9	3	3	3	9	3	3	3		4	1	0	0	0	1
33	Female	Bachelor's degree	Junior-level	Non-permanent staff	10~15	Level III Hospital	Internal Medicine System		51	3	4	3	3	3	3	3	3	4	4	4	2	4	4	4	22	2	2	3	3	2	3	3	2	2	8	3	3	2	8	3	3	2		9	1	1	2	2	1
41	Female	master's degree~	Senior-level	Non-permanent staff	5~10	Level II Hospital	Gynecology and Obstetrics System		33	4	3	2	4	1	2	2	2	2	1	2	2	2	2	2	23	2	2	2	5	2	2	5	2	1	6	2	2	2	6	2	2	2		4	1	0	1	0	1
41	Female	Bachelor's degree	Senior-level	Permanent employee	20~	Level II Hospital	Gynecology and Obstetrics System		49	5	5	3	3	3	3	3	3	3	3	3	3	3	3	3	27	3	3	3	3	3	3	3	3	3	9	3	3	3	9	3	3	3		14	2	2	2	2	2
30	Female	Bachelor's degree	Junior-level	Permanent employee	5~10	Level III Hospital	Outpatient and Emergency System		15	1	1	1	1	1	1	1	1	1	1	1	1	1	1	1	9	1	1	1	1	1	1	1	1	1	3	1	1	1	3	1	1	1		0	0	0	0	0	0
32	Female	Bachelor's degree	Intermediate-level	Non-permanent staff	5~10	Level II Hospital	Surgical System		15	1	1	1	1	1	1	1	1	1	1	1	1	1	1	1	9	1	1	1	1	1	1	1	1	1	3	1	1	1	3	1	1	1		0	0	0	0	0	0
30	Female	Bachelor's degree	Junior-level	Non-permanent staff	5~10	Level III Hospital	Surgical System		15	1	1	1	1	1	1	1	1	1	1	1	1	1	1	1	9	1	1	1	1	1	1	1	1	1	3	1	1	1	3	1	1	1		0	0	0	0	0	0
36	Female	Bachelor's degree	Intermediate-level	Permanent employee	5~10	Level II Hospital	Pediatric System		24	3	4	1	1	1	1	2	1	2	1	2	2	1	1	1	14	2	2	3	1	1	1	2	1	1	6	3	1	2	3	1	1	1		1	1	0	0	0	0
30	Male	Associate degree	Intermediate-level	Permanent employee	5~10	Level I Hospital	Internal Medicine System		60	4	4	4	4	4	4	4	4	4	4	4	4	4	4	4	36	4	4	4	4	4	4	4	4	4	12	4	4	4	12	4	4	4		14	2	2	2	2	2
29	Female	master's degree~	Junior-level	Permanent employee	<5	Level II Hospital	Internal Medicine System		15	1	1	1	1	1	1	1	1	1	1	1	1	1	1	1	9	1	1	1	1	1	1	1	1	1	3	1	1	1	3	1	1	1		0	0	0	0	0	0
35	Female	Bachelor's degree	Junior-level	Non-permanent staff	10~15	Level III Hospital	Internal Medicine System		35	3	3	2	2	2	2	3	2	3	2	3	2	2	2	2	25	4	2	3	2	3	3	2	3	3	12	4	4	4	7	2	1	4		7	1	1	1	1	1
31	Female	master's degree~	Junior-level	Permanent employee	10~15	Level III Hospital	Internal Medicine System		19	1	1	4	2	1	1	1	1	1	1	1	1	1	1	1	9	1	1	1	1	1	1	1	1	1	3	1	1	1	3	1	1	1		0	0	0	0	0	0
29	Female	Bachelor's degree	Junior-level	Non-permanent staff	5~10	Level I Hospital	Function Department		41	2	3	3	4	2	3	4	3	4	2	3	2	3	2	1	17	1	2	4	1	2	3	2	1	1	8	4	2	2	6	2	2	2		6	1	1	2	0	1
49	Female	Bachelor's degree	Senior-level	Permanent employee	20~	Level III Hospital	Internal Medicine System		15	1	1	1	1	1	1	1	1	1	1	1	1	1	1	1	9	1	1	1	1	1	1	1	1	1	3	1	1	1	3	1	1	1		0	0	0	0	0	0
29	Female	Bachelor's degree	Junior-level	Non-permanent staff	5~10	Level II Hospital	Gynecology and Obstetrics System		20	2	2	2	2	2	1	1	1	1	1	1	1	1	1	1	9	1	1	1	1	1	1	1	1	1	3	1	1	1	3	1	1	1		0	0	0	0	0	0
40	Female	Bachelor's degree	Intermediate-level	Permanent employee	15~20	Level III Hospital	Internal Medicine System		23	3	2	1	1	1	1	2	2	1	1	1	2	1	2	2	13	2	2	2	1	2	1	1	1	1	4	1	1	2	6	2	2	2		5	1	0	1	1	1
28	Female	master's degree~	Junior-level	Non-permanent staff	<5	Level III Hospital	Internal Medicine System		15	1	1	1	1	1	1	1	1	1	1	1	1	1	1	1	9	1	1	1	1	1	1	1	1	1	3	1	1	1	3	1	1	1		0	0	0	0	0	0
30	Female	Bachelor's degree	Junior-level	Permanent employee	5~10	Level II Hospital	Internal Medicine System		15	1	1	1	1	1	1	1	1	1	1	1	1	1	1	1	9	1	1	1	1	1	1	1	1	1	3	1	1	1	3	1	1	1		0	0	0	0	0	0
38	Female	Bachelor's degree	Intermediate-level	Permanent employee	15~20	Level III Hospital	Gynecology and Obstetrics System		17	1	1	2	1	1	1	2	1	1	1	1	1	1	1	1	9	1	1	1	1	1	1	1	1	1	3	1	1	1	3	1	1	1		0	0	0	0	0	0
41	Female	Bachelor's degree	Intermediate-level	Permanent employee	15~20	Level II Hospital	Gynecology and Obstetrics System		15	1	1	1	1	1	1	1	1	1	1	1	1	1	1	1	9	1	1	1	1	1	1	1	1	1	3	1	1	1	3	1	1	1		0	0	0	0	0	0
32	Female	Bachelor's degree	Intermediate-level	Permanent employee	5~10	Level III Hospital	Pediatric System		40	1	1	1	1	2	3	4	4	3	4	4	2	4	2	4	24	2	2	4	2	4	2	4	2	2	7	3	2	2	6	2	2	2		9	3	0	3	1	1
34	Female	master's degree~	Intermediate-level	Permanent employee	10~15	Level III Hospital	Gynecology and Obstetrics System		15	1	1	1	1	1	1	1	1	1	1	1	1	1	1	1	9	1	1	1	1	1	1	1	1	1	3	1	1	1	3	1	1	1		0	0	0	0	0	0
33	Female	Bachelor's degree	Intermediate-level	Non-permanent staff	10~15	Level II Hospital	Gynecology and Obstetrics System		24	2	3	2	3	1	1	2	1	1	1	2	2	1	1	1	22	1	4	4	4	4	1	1	2	1	4	2	1	1	3	1	1	1		1	0	0	1	0	0
39	Female	Bachelor's degree	Intermediate-level	Non-permanent staff	10~15	Level III Hospital	Gynecology and Obstetrics System		15	1	1	1	1	1	1	1	1	1	1	1	1	1	1	1	10	1	1	2	1	1	1	1	1	1	3	1	1	1	3	1	1	1		0	0	0	0	0	0
29	Female	Bachelor's degree	Junior-level	Non-permanent staff	5~10	Level III Hospital	Surgical System		15	1	1	1	1	1	1	1	1	1	1	1	1	1	1	1	12	1	1	3	1	2	1	1	1	1	3	1	1	1	3	1	1	1		0	0	0	0	0	0
32	Female	Bachelor's degree	Junior-level	Permanent employee	<5	Level III Hospital	Internal Medicine System		39	4	4	3	3	3	2	1	2	2	1	2	2	2	5	3	18	2	2	5	3	2	1	1	1	1	4	2	1	1	5	2	1	2		13	2	2	2	2	2
31	Female	Bachelor's degree	Intermediate-level	Permanent employee	5~10	Level II Hospital	Internal Medicine System		15	1	1	1	1	1	1	1	1	1	1	1	1	1	1	1	9	1	1	1	1	1	1	1	1	1	3	1	1	1	3	1	1	1		1	0	1	0	0	0
27	Female	Bachelor's degree	Junior-level	Permanent employee	<5	Level II Hospital	Internal Medicine System		19	2	2	1	1	1	1	1	1	1	1	1	2	1	2	1	11	1	1	1	1	3	1	1	1	1	3	1	1	1	3	1	1	1		1	1	0	0	0	0
49	Female	master's degree~	Senior-level	Permanent employee	20~	Level III Hospital	Pediatric System		28	2	2	1	1	2	1	2	2	1	2	3	3	2	1	3	17	2	3	3	1	2	1	2	1	2	7	3	2	2	6	2	2	2		2	1	0	1	0	0
52	Female	Bachelor's degree	Senior-level	Permanent employee	20~	Level III Hospital	Internal Medicine System		28	3	3	2	3	2	1	2	2	1	1	2	2	1	1	2	25	1	4	5	5	5	1	1	2	1	3	1	1	1	3	1	1	1		1	0	0	0	1	0
34	Female	Bachelor's degree	Intermediate-level	Non-permanent staff	10~15	Level III Hospital	Gynecology and Obstetrics System		30	2	2	2	2	2	2	2	2	2	2	2	2	2	2	2	18	2	2	2	2	2	2	2	2	2	6	2	2	2	6	2	2	2		9	2	2	1	1	1
38	Female	Bachelor's degree	Intermediate-level	Non-permanent staff	15~20	Level III Hospital	Pediatric System		42	2	2	2	2	2	1	3	4	4	4	5	5	2	2	2	21	2	3	3	2	2	2	3	2	2	13	5	4	4	8	3	3	2		10	2	1	2	2	1
30	Female	Bachelor's degree	Junior-level	Non-permanent staff	5~10	Level III Hospital	Surgical System		22	1	1	1	1	1	2	2	2	1	1	1	2	2	2	2	18	2	2	2	2	2	2	2	2	2	6	2	2	2	6	2	2	2		1	0	0	0	1	0
26	Female	master's degree~	Junior-level	Permanent employee	<5	Level III Hospital	Function Department		19	2	1	2	2	1	1	1	1	1	1	1	1	1	2	1	9	1	1	1	1	1	1	1	1	1	3	1	1	1	3	1	1	1		2	0	2	0	0	0
28	Female	Bachelor's degree	Junior-level	Permanent employee	<5	Level III Hospital	Internal Medicine System		17	1	1	1	2	2	1	1	1	1	1	1	1	1	1	1	9	1	1	1	1	1	1	1	1	1	3	1	1	1	3	1	1	1		0	0	0	0	0	0
27	Female	Bachelor's degree	Junior-level	Permanent employee	<5	Level III Hospital	Internal Medicine System		45	3	3	3	3	3	3	3	3	3	3	3	3	3	3	3	27	3	3	3	3	3	3	3	3	3	9	3	3	3	9	3	3	3		6	1	1	1	1	1
37	Female	Bachelor's degree	Intermediate-level	Permanent employee	10~15	Level III Hospital	Pediatric System		15	1	1	1	1	1	1	1	1	1	1	1	1	1	1	1	9	1	1	1	1	1	1	1	1	1	3	1	1	1	3	1	1	1		0	0	0	0	0	0
32	Female	master's degree~	Junior-level	Non-permanent staff	5~10	Level II Hospital	Internal Medicine System		15	1	1	1	1	1	1	1	1	1	1	1	1	1	1	1	9	1	1	1	1	1	1	1	1	1	3	1	1	1	3	1	1	1		0	0	0	0	0	0
43	Female	Bachelor's degree	Intermediate-level	Non-permanent staff	10~15	Level III Hospital	Internal Medicine System		16	2	1	1	1	1	1	1	1	1	1	1	1	1	1	1	9	1	1	1	1	1	1	1	1	1	3	1	1	1	3	1	1	1		1	0	1	0	0	0
28	Female	Bachelor's degree	Junior-level	Permanent employee	<5	Level III Hospital	Outpatient and Emergency System		28	2	3	1	3	1	1	2	1	1	1	2	4	1	4	1	14	1	2	1	1	3	1	3	1	1	3	1	1	1	4	2	1	1		3	1	2	0	0	0
36	Female	Bachelor's degree	Junior-level	Non-permanent staff	10~15	Level II Hospital	Gynecology and Obstetrics System		15	1	1	1	1	1	1	1	1	1	1	1	1	1	1	1	9	1	1	1	1	1	1	1	1	1	3	1	1	1	3	1	1	1		0	0	0	0	0	0
32	Female	master's degree~	Junior-level	Non-permanent staff	10~15	Level III Hospital	Surgical System		15	1	1	1	1	1	1	1	1	1	1	1	1	1	1	1	9	1	1	1	1	1	1	1	1	1	3	1	1	1	3	1	1	1		0	0	0	0	0	0
27	Female	Bachelor's degree	Junior-level	Non-permanent staff	5~10	Level III Hospital	Internal Medicine System		38	4	4	2	3	2	2	4	2	2	2	3	2	2	2	2	19	2	2	2	2	3	2	2	2	2	6	2	2	2	6	2	2	2		7	1	1	1	1	1
47	Female	master's degree~	Senior-level	Permanent employee	20~	Level III Hospital	Internal Medicine System		17	2	2	1	1	1	1	1	1	1	1	1	1	1	1	1	9	1	1	1	1	1	1	1	1	1	3	1	1	1	4	1	1	2		2	0	1	0	0	0
42	Female	Bachelor's degree	Intermediate-level	Non-permanent staff	15~20	Level III Hospital	Surgical System		39	2	3	3	2	4	2	2	2	3	2	4	3	4	1	2	26	3	3	3	2	3	3	3	2	4	10	4	3	3	10	3	4	3		8	1	1	2	1	1
32	Female	Bachelor's degree	Intermediate-level	Non-permanent staff	5~10	Level II Hospital	Internal Medicine System		24	2	3	2	2	2	1	2	1	2	1	1	2	1	1	1	17	1	2	3	2	4	1	2	1	1	5	2	1	2	5	2	1	2		2	0	1	1	0	0
45	Female	Bachelor's degree	Intermediate-level	Non-permanent staff	20~	Level III Hospital	Surgical System		19	2	2	1	2	2	1	1	1	1	1	1	1	1	1	1	9	1	1	1	1	1	1	1	1	1	3	1	1	1	3	1	1	1		0	0	0	0	0	0
53	Female	Bachelor's degree	Intermediate-level	Permanent employee	20~	Level III Hospital	Internal Medicine System		38	3	4	2	3	2	2	2	2	3	3	3	2	2	3	2	24	3	3	3	2	3	3	2	2	3	8	3	2	3	7	2	3	2		9	1	2	1	1	2
30	Female	Bachelor's degree	Junior-level	Non-permanent staff	5~10	Level II Hospital	Gynecology and Obstetrics System		19	1	1	2	2	1	1	2	1	1	1	2	1	1	1	1	10	1	1	1	2	1	1	1	1	1	3	1	1	1	3	1	1	1		0	0	0	0	0	0
33	Female	Bachelor's degree	Junior-level	Non-permanent staff	5~10	Level II Hospital	Internal Medicine System		46	4	4	4	4	3	2	4	4	2	2	2	2	3	3	3	32	3	3	3	3	4	4	4	4	4	12	4	4	4	12	4	4	4		7	1	1	1	1	1
48	Female	master's degree~	Senior-level	Permanent employee	20~	Level III Hospital	Gynecology and Obstetrics System		15	1	1	1	1	1	1	1	1	1	1	1	1	1	1	1	9	1	1	1	1	1	1	1	1	1	3	1	1	1	3	1	1	1		0	0	0	0	0	0
32	Female	Bachelor's degree	Intermediate-level	Permanent employee	5~10	Level II Hospital	Outpatient and Emergency System		15	1	1	1	1	1	1	1	1	1	1	1	1	1	1	1	9	1	1	1	1	1	1	1	1	1	3	1	1	1	3	1	1	1		1	0	1	0	0	0
32	Female	Bachelor's degree	Junior-level	Permanent employee	10~15	Level III Hospital	Pediatric System		16	1	2	1	1	1	1	1	1	1	1	1	1	1	1	1	9	1	1	1	1	1	1	1	1	1	3	1	1	1	3	1	1	1		0	0	0	0	0	0
42	Female	Bachelor's degree	Intermediate-level	Permanent employee	20~	Level III Hospital	Function Department		15	1	1	1	1	1	1	1	1	1	1	1	1	1	1	1	9	1	1	1	1	1	1	1	1	1	3	1	1	1	3	1	1	1		0	0	0	0	0	0
29	Female	master's degree~	Junior-level	Non-permanent staff	5~10	Level III Hospital	Outpatient and Emergency System		15	1	1	1	1	1	1	1	1	1	1	1	1	1	1	1	9	1	1	1	1	1	1	1	1	1	3	1	1	1	3	1	1	1		0	0	0	0	0	0
27	Female	Bachelor's degree	Junior-level	Non-permanent staff	5~10	Level III Hospital	Outpatient and Emergency System		16	1	2	1	1	1	1	1	1	1	1	1	1	1	1	1	9	1	1	1	1	1	1	1	1	1	3	1	1	1	3	1	1	1		0	0	0	0	0	0
27	Female	Bachelor's degree	Junior-level	Permanent employee	<5	Level II Hospital	Outpatient and Emergency System		15	1	1	1	1	1	1	1	1	1	1	1	1	1	1	1	9	1	1	1	1	1	1	1	1	1	3	1	1	1	3	1	1	1		0	0	0	0	0	0
42	Female	Bachelor's degree	Intermediate-level	Permanent employee	15~20	Level II Hospital	Pediatric System		20	2	2	1	1	1	1	1	4	1	1	1	1	1	1	1	13	1	1	1	2	2	1	2	2	1	3	1	1	1	3	1	1	1		2	0	1	1	0	0
40	Female	Bachelor's degree	Intermediate-level	Non-permanent staff	15~20	Level III Hospital	Internal Medicine System		16	1	2	1	1	1	1	1	1	1	1	1	1	1	1	1	20	1	1	1	5	5	1	1	4	1	3	1	1	1	3	1	1	1		1	0	1	0	0	0
29	Female	Bachelor's degree	Intermediate-level	Non-permanent staff	5~10	Level II Hospital	Surgical System		15	1	1	1	1	1	1	1	1	1	1	1	1	1	1	1	9	1	1	1	1	1	1	1	1	1	3	1	1	1	3	1	1	1		0	0	0	0	0	0
27	Female	Bachelor's degree	Junior-level	Non-permanent staff	<5	Level III Hospital	Pediatric System		19	2	2	1	1	1	2	2	1	1	1	1	1	1	1	1	9	1	1	1	1	1	1	1	1	1	3	1	1	1	3	1	1	1		0	0	0	0	0	0
27	Female	Bachelor's degree	Junior-level	Non-permanent staff	<5	Level III Hospital	Pediatric System		15	1	1	1	1	1	1	1	1	1	1	1	1	1	1	1	9	1	1	1	1	1	1	1	1	1	3	1	1	1	3	1	1	1		0	0	0	0	0	0
28	Female	master's degree~	Junior-level	Permanent employee	<5	Level II Hospital	Internal Medicine System		15	1	1	1	1	1	1	1	1	1	1	1	1	1	1	1	9	1	1	1	1	1	1	1	1	1	3	1	1	1	3	1	1	1		0	0	0	0	0	0
27	Female	Bachelor's degree	Junior-level	Non-permanent staff	<5	Level III Hospital	Internal Medicine System		29	2	3	2	2	2	2	2	2	2	1	2	2	2	2	1	19	1	2	3	2	3	2	2	3	1	6	2	2	2	6	2	2	2		11	1	3	1	3	1
32	Female	Bachelor's degree	Intermediate-level	Non-permanent staff	10~15	Level II Hospital	Surgical System		25	2	2	1	1	1	1	2	2	2	1	2	2	2	2	2	12	1	2	1	2	1	1	1	2	1	5	2	1	2	6	2	2	2		4	1	0	1	0	1
32	Female	Bachelor's degree	Junior-level	Non-permanent staff	5~10	Level III Hospital	Internal Medicine System		16	1	1	1	1	1	1	1	1	1	1	1	2	1	1	1	9	1	1	1	1	1	1	1	1	1	3	1	1	1	6	2	2	2		1	1	0	0	0	0
32	Female	Bachelor's degree	Intermediate-level	Non-permanent staff	5~10	Level II Hospital	Internal Medicine System		22	2	3	1	2	1	1	2	2	1	1	1	1	1	2	1	29	1	2	5	5	5	2	3	5	1	5	2	1	2	5	2	2	1		5	1	2	1	1	0
26	Female	Bachelor's degree	Junior-level	Permanent employee	<5	Level III Hospital	Surgical System		15	1	1	1	1	1	1	1	1	1	1	1	1	1	1	1	9	1	1	1	1	1	1	1	1	1	3	1	1	1	3	1	1	1		0	0	0	0	0	0
35	Female	Bachelor's degree	Junior-level	Non-permanent staff	10~15	Level III Hospital	Outpatient and Emergency System		15	1	1	1	1	1	1	1	1	1	1	1	1	1	1	1	9	1	1	1	1	1	1	1	1	1	3	1	1	1	3	1	1	1		0	0	0	0	0	0
28	Female	Bachelor's degree	Junior-level	Permanent employee	<5	Level II Hospital	Surgical System		15	1	1	1	1	1	1	1	1	1	1	1	1	1	1	1	9	1	1	1	1	1	1	1	1	1	3	1	1	1	3	1	1	1		0	0	0	0	0	0
25	Female	master's degree~	Junior-level	Non-permanent staff	<5	Level III Hospital	Internal Medicine System		15	1	1	1	1	1	1	1	1	1	1	1	1	1	1	1	10	1	1	2	1	1	1	1	1	1	3	1	1	1	3	1	1	1		0	0	0	0	0	0
52	Female	master's degree~	Senior-level	Permanent employee	20~	Level I Hospital	Nursing Department		19	2	4	1	1	1	1	1	1	1	1	1	1	1	1	1	13	1	1	1	2	4	1	1	1	1	3	1	1	1	3	1	1	1		1	1	0	0	0	0
29	Female	Bachelor's degree	Junior-level	Non-permanent staff	<5	Level III Hospital	Internal Medicine System		15	1	1	1	1	1	1	1	1	1	1	1	1	1	1	1	9	1	1	1	1	1	1	1	1	1	3	1	1	1	3	1	1	1		1	1	0	0	0	0
34	Female	master's degree~	Intermediate-level	Non-permanent staff	10~15	Level II Hospital	Surgical System		15	1	1	1	1	1	1	1	1	1	1	1	1	1	1	1	9	1	1	1	1	1	1	1	1	1	3	1	1	1	3	1	1	1		0	0	0	0	0	0
36	Female	Bachelor's degree	Junior-level	Non-permanent staff	10~15	Level III Hospital	Internal Medicine System		15	1	1	1	1	1	1	1	1	1	1	1	1	1	1	1	9	1	1	1	1	1	1	1	1	1	3	1	1	1	3	1	1	1		1	1	0	0	0	0
41	Female	Bachelor's degree	Intermediate-level	Permanent employee	20~	Level III Hospital	Internal Medicine System		15	1	1	1	1	1	1	1	1	1	1	1	1	1	1	1	9	1	1	1	1	1	1	1	1	1	3	1	1	1	3	1	1	1		0	0	0	0	0	0
40	Female	master's degree~	Intermediate-level	Permanent employee	20~	Level II Hospital	Outpatient and Emergency System		15	1	1	1	1	1	1	1	1	1	1	1	1	1	1	1	9	1	1	1	1	1	1	1	1	1	3	1	1	1	3	1	1	1		1	0	1	0	0	0
36	Female	master's degree~	Junior-level	Non-permanent staff	10~15	Level III Hospital	Internal Medicine System		17	1	2	1	2	1	1	1	1	1	1	1	1	1	1	1	9	1	1	1	1	1	1	1	1	1	3	1	1	1	3	1	1	1		0	0	0	0	0	0
34	Female	Bachelor's degree	Intermediate-level	Permanent employee	10~15	Level III Hospital	Internal Medicine System		17	2	1	1	1	1	1	1	1	1	1	2	1	1	1	1	12	1	1	1	1	3	1	2	1	1	4	2	1	1	5	2	1	2		2	0	1	0	1	0
38	Female	master's degree~	Intermediate-level	Non-permanent staff	5~10	Level III Hospital	Internal Medicine System		15	1	1	1	1	1	1	1	1	1	1	1	1	1	1	1	9	1	1	1	1	1	1	1	1	1	3	1	1	1	3	1	1	1		0	0	0	0	0	0
28	Female	Bachelor's degree	Junior-level	Permanent employee	<5	Level III Hospital	Internal Medicine System		39	3	4	3	4	2	1	2	2	2	2	2	2	2	5	3	23	2	2	3	3	3	3	2	3	2	8	4	2	2	7	2	3	2		9	1	2	1	1	1
30	Female	Bachelor's degree	Junior-level	Non-permanent staff	5~10	Level III Hospital	Critical Care System		45	3	3	3	3	3	3	3	3	3	3	3	3	3	3	3	27	3	3	3	3	3	3	3	3	3	9	3	3	3	9	3	3	3		5	1	1	0	1	1
31	Female	Bachelor's degree	Junior-level	Non-permanent staff	5~10	Level II Hospital	Gynecology and Obstetrics System		15	1	1	1	1	1	1	1	1	1	1	1	1	1	1	1	9	1	1	1	1	1	1	1	1	1	3	1	1	1	3	1	1	1		2	0	1	0	1	0
42	Female	Bachelor's degree	Intermediate-level	Permanent employee	10~15	Level III Hospital	Surgical System		18	1	2	2	1	2	1	1	1	1	1	1	1	1	1	1	10	1	2	1	1	1	1	1	1	1	3	1	1	1	3	1	1	1		2	0	1	1	0	0
27	Female	Bachelor's degree	Junior-level	Permanent employee	<5	Level II Hospital	Gynecology and Obstetrics System		23	2	2	2	1	1	2	2	1	1	1	1	2	2	2	1	20	1	2	5	1	5	2	2	1	1	4	1	1	2	6	2	2	2		7	1	1	2	1	1
33	Female	Bachelor's degree	Intermediate-level	Non-permanent staff	10~15	Level III Hospital	Surgical System		22	2	2	2	2	1	1	1	1	1	1	2	2	1	2	1	13	1	1	2	1	1	1	2	2	2	6	2	2	2	6	2	2	2		6	1	1	1	1	1
33	Female	Bachelor's degree	Intermediate-level	Permanent employee	10~15	Level II Hospital	Internal Medicine System		15	1	1	1	1	1	1	1	1	1	1	1	1	1	1	1	9	1	1	1	1	1	1	1	1	1	4	2	1	1	3	1	1	1		1	0	1	0	0	0
32	Female	Bachelor's degree	Junior-level	Non-permanent staff	5~10	Level III Hospital	Surgical System		62	4	4	5	5	4	4	4	4	4	4	4	4	4	4	4	43	4	4	5	5	5	5	5	5	5	12	4	4	4	12	4	4	4		14	2	2	2	2	2
34	Female	Bachelor's degree	Junior-level	Non-permanent staff	10~15	Level III Hospital	Surgical System		62	5	5	5	5	4	2	4	4	4	4	4	4	4	4	4	39	4	5	5	5	5	5	4	4	2	12	4	4	4	12	4	4	4		10	2	1	2	2	1
30	Female	Bachelor's degree	Junior-level	Permanent employee	<5	Level II Hospital	Internal Medicine System		15	1	1	1	1	1	1	1	1	1	1	1	1	1	1	1	9	1	1	1	1	1	1	1	1	1	3	1	1	1	3	1	1	1		0	0	0	0	0	0
35	Female	Bachelor's degree	Intermediate-level	Non-permanent staff	10~15	Level III Hospital	Critical Care System		27	5	2	1	1	1	1	2	2	1	1	2	2	1	3	2	15	1	1	1	2	5	1	1	2	1	3	1	1	1	5	2	1	2		1	1	0	0	0	0
35	Female	Bachelor's degree	Intermediate-level	Permanent employee	10~15	Level II Hospital	Outpatient and Emergency System		28	2	2	1	2	2	2	1	3	2	2	2	2	2	2	1	24	2	2	3	3	4	3	2	3	2	7	2	2	3	5	2	1	2		6	1	1	1	0	1
27	Female	Bachelor's degree	Junior-level	Permanent employee	<5	Level II Hospital	Internal Medicine System		15	1	1	1	1	1	1	1	1	1	1	1	1	1	1	1	9	1	1	1	1	1	1	1	1	1	3	1	1	1	3	1	1	1		0	0	0	0	0	0
37	Female	Bachelor's degree	Intermediate-level	Permanent employee	10~15	Level II Hospital	Gynecology and Obstetrics System		15	1	1	1	1	1	1	1	1	1	1	1	1	1	1	1	9	1	1	1	1	1	1	1	1	1	3	1	1	1	3	1	1	1		0	0	0	0	0	0
30	Female	Bachelor's degree	Junior-level	Non-permanent staff	5~10	Level II Hospital	Outpatient and Emergency System		15	1	1	1	1	1	1	1	1	1	1	1	1	1	1	1	9	1	1	1	1	1	1	1	1	1	3	1	1	1	3	1	1	1		0	0	0	0	0	0
32	Female	Bachelor's degree	Junior-level	Non-permanent staff	5~10	Level II Hospital	Outpatient and Emergency System		75	5	5	5	5	5	5	5	5	5	5	5	5	5	5	5	45	5	5	5	5	5	5	5	5	5	15	5	5	5	15	5	5	5		16	3	3	3	3	1
37	Male	Bachelor's degree	Intermediate-level	Permanent employee	10~15	Level III Hospital	Function Department		24	1	2	1	1	2	2	2	2	2	1	2	2	1	2	1	9	1	1	1	1	1	1	1	1	1	3	1	1	1	3	1	1	1		0	0	0	0	0	0
46	Female	Bachelor's degree	Intermediate-level	Permanent employee	20~	Level III Hospital	Surgical System		15	1	1	1	1	1	1	1	1	1	1	1	1	1	1	1	13	1	1	1	5	1	1	1	1	1	3	1	1	1	3	1	1	1		0	0	0	0	0	0
44	Female	Bachelor's degree	Senior-level	Permanent employee	20~	Level III Hospital	Surgical System		19	2	2	1	2	2	1	1	1	1	1	1	1	1	1	1	9	1	1	1	1	1	1	1	1	1	3	1	1	1	3	1	1	1		0	0	0	0	0	0
37	Female	Bachelor's degree	Intermediate-level	Permanent employee	10~15	Level III Hospital	Surgical System		29	2	2	2	2	2	1	1	3	2	2	2	2	2	2	2	18	2	2	2	2	2	2	2	2	2	6	2	2	2	6	2	2	2		7	1	1	1	1	1
44	Female	Bachelor's degree	Intermediate-level	Permanent employee	15~20	Level III Hospital	Surgical System		40	2	3	1	3	4	1	3	4	5	1	2	3	3	4	1	21	1	2	1	3	1	5	4	3	1	8	2	3	3	5	2	2	1		4	0	1	0	1	1
33	Female	Bachelor's degree	Intermediate-level	Non-permanent staff	5~10	Level III Hospital	Internal Medicine System		19	1	1	1	2	1	1	1	1	1	3	1	2	1	1	1	10	1	1	1	1	1	1	1	2	1	3	1	1	1	3	1	1	1		1	0	0	0	0	1
38	Female	Bachelor's degree	Intermediate-level	Permanent employee	15~20	Level III Hospital	Internal Medicine System		15	1	1	1	1	1	1	1	1	1	1	1	1	1	1	1	9	1	1	1	1	1	1	1	1	1	3	1	1	1	3	1	1	1		2	0	1	0	0	0
32	Female	Bachelor's degree	Intermediate-level	Non-permanent staff	5~10	Level III Hospital	Internal Medicine System		16	2	1	1	1	1	1	1	1	1	1	1	1	1	1	1	13	1	1	5	1	1	1	1	1	1	3	1	1	1	3	1	1	1		0	0	0	0	0	0
35	Female	Bachelor's degree	Intermediate-level	Permanent employee	10~15	Level III Hospital	Internal Medicine System		25	2	2	2	2	1	2	2	2	1	1	3	1	2	1	1	11	1	1	3	1	1	1	1	1	1	4	2	1	1	3	1	1	1		1	0	1	0	0	0
31	Female	Bachelor's degree	Junior-level	Permanent employee	5~10	Level III Hospital	Internal Medicine System		15	1	1	1	1	1	1	1	1	1	1	1	1	1	1	1	9	1	1	1	1	1	1	1	1	1	3	1	1	1	3	1	1	1		0	0	0	0	0	0
35	Female	Associate degree	Intermediate-level	Permanent employee	5~10	Level III Hospital	Critical Care System		45	3	3	3	3	3	3	3	3	3	3	3	3	3	3	3	26	3	3	3	3	3	3	3	3	2	9	3	3	3	9	3	3	3		7	1	1	1	1	1
32	Female	Bachelor's degree	Intermediate-level	Non-permanent staff	5~10	Level III Hospital	Internal Medicine System		17	2	1	1	1	1	1	2	1	1	1	1	1	1	1	1	13	1	1	2	2	2	1	1	2	1	3	1	1	1	5	2	1	2		3	1	0	1	0	0
34	Female	Bachelor's degree	Intermediate-level	Permanent employee	15~20	Level III Hospital	Internal Medicine System		15	1	1	1	1	1	1	1	1	1	1	1	1	1	1	1	9	1	1	1	1	1	1	1	1	1	3	1	1	1	3	1	1	1		0	0	0	0	0	0
37	Female	Bachelor's degree	Intermediate-level	Permanent employee	10~15	Level III Hospital	Internal Medicine System		41	3	4	3	4	3	1	2	4	2	2	4	4	1	2	2	43	4	5	5	5	5	5	5	5	4	11	5	1	5	7	3	2	2		8	2	1	1	0	1
38	Female	Bachelor's degree	Intermediate-level	Permanent employee	15~20	Level III Hospital	Internal Medicine System		15	1	1	1	1	1	1	1	1	1	1	1	1	1	1	1	9	1	1	1	1	1	1	1	1	1	3	1	1	1	3	1	1	1		0	0	0	0	0	0
31	Female	Bachelor's degree	Junior-level	Non-permanent staff	5~10	Level III Hospital	Gynecology and Obstetrics System		19	1	1	1	1	1	5	1	1	1	1	1	1	1	1	1	9	1	1	1	1	1	1	1	1	1	3	1	1	1	3	1	1	1		0	0	0	0	0	0
38	Female	Bachelor's degree	Intermediate-level	Non-permanent staff	10~15	Level III Hospital	Gynecology and Obstetrics System		15	1	1	1	1	1	1	1	1	1	1	1	1	1	1	1	9	1	1	1	1	1	1	1	1	1	3	1	1	1	3	1	1	1		0	0	0	0	0	0
30	Female	Bachelor's degree	Junior-level	Non-permanent staff	5~10	Level III Hospital	Internal Medicine System		15	1	1	1	1	1	1	1	1	1	1	1	1	1	1	1	9	1	1	1	1	1	1	1	1	1	3	1	1	1	3	1	1	1		1	0	0	0	1	0
32	Female	Bachelor's degree	Junior-level	Non-permanent staff	5~10	Level III Hospital	Internal Medicine System		24	4	2	1	3	1	1	2	2	1	1	1	2	1	1	1	19	1	1	4	2	5	1	1	2	2	8	3	2	3	5	2	1	2		4	1	2	1	0	0
39	Female	Bachelor's degree	Intermediate-level	Permanent employee	15~20	Level III Hospital	Internal Medicine System		15	1	1	1	1	1	1	1	1	1	1	1	1	1	1	1	9	1	1	1	1	1	1	1	1	1	3	1	1	1	3	1	1	1		1	0	1	0	0	0
29	Female	Bachelor's degree	Junior-level	Non-permanent staff	5~10	Level III Hospital	Gynecology and Obstetrics System		15	1	1	1	1	1	1	1	1	1	1	1	1	1	1	1	9	1	1	1	1	1	1	1	1	1	3	1	1	1	3	1	1	1		0	0	0	0	0	0
30	Female	Bachelor's degree	Junior-level	Non-permanent staff	5~10	Level III Hospital	Critical Care System		27	3	4	2	3	2	1	2	3	1	1	1	1	1	1	1	23	3	3	4	3	4	1	1	3	1	4	1	1	2	7	3	1	3		11	2	2	3	2	1
24	Female	master's degree~	Junior-level	Non-permanent staff	<5	Level III Hospital	Internal Medicine System		15	1	1	1	1	1	1	1	1	1	1	1	1	1	1	1	9	1	1	1	1	1	1	1	1	1	3	1	1	1	3	1	1	1		0	0	0	0	0	0
33	Female	Bachelor's degree	Intermediate-level	Non-permanent staff	10~15	Level III Hospital	Internal Medicine System		15	1	1	1	1	1	1	1	1	1	1	1	1	1	1	1	9	1	1	1	1	1	1	1	1	1	3	1	1	1	3	1	1	1		0	0	0	0	0	0
34	Female	Bachelor's degree	Junior-level	Non-permanent staff	10~15	Level III Hospital	Function Department		15	1	1	1	1	1	1	1	1	1	1	1	1	1	1	1	9	1	1	1	1	1	1	1	1	1	3	1	1	1	3	1	1	1		1	0	1	0	0	0
32	Male	Bachelor's degree	Intermediate-level	Permanent employee	10~15	Level III Hospital	Surgical System		47	4	3	4	3	3	3	3	3	3	3	3	3	3	3	3	30	3	3	3	3	3	3	4	4	4	11	4	4	3	9	3	3	3		7	1	1	1	1	1
30	Female	Bachelor's degree	Junior-level	Permanent employee	5~10	Level III Hospital	Internal Medicine System		45	4	4	4	4	3	1	2	2	3	3	3	3	3	3	3	35	2	5	5	3	4	4	4	4	4	12	4	4	4	12	4	4	4		7	1	1	1	1	1
28	Female	Bachelor's degree	Junior-level	Permanent employee	5~10	Level III Hospital	Surgical System		15	1	1	1	1	1	1	1	1	1	1	1	1	1	1	1	9	1	1	1	1	1	1	1	1	1	3	1	1	1	3	1	1	1		2	1	0	1	0	0
31	Female	Bachelor's degree	Junior-level	Non-permanent staff	5~10	Level III Hospital	Internal Medicine System		42	5	4	4	3	2	2	2	3	2	1	4	3	3	3	1	27	2	3	3	3	3	3	3	4	3	7	3	1	3	8	5	1	2		7	1	1	1	1	1
30	Female	Bachelor's degree	Junior-level	Non-permanent staff	5~10	Level III Hospital	Critical Care System		16	1	2	1	1	1	1	1	1	1	1	1	1	1	1	1	9	1	1	1	1	1	1	1	1	1	3	1	1	1	3	1	1	1		0	0	0	0	0	0
30	Male	Bachelor's degree	Junior-level	Non-permanent staff	5~10	Level III Hospital	Internal Medicine System		15	1	1	1	1	1	1	1	1	1	1	1	1	1	1	1	9	1	1	1	1	1	1	1	1	1	3	1	1	1	3	1	1	1		0	0	0	0	0	0
31	Female	Bachelor's degree	Junior-level	Non-permanent staff	5~10	Level III Hospital	Internal Medicine System		19	3	3	1	1	1	1	1	1	1	1	1	1	1	1	1	9	1	1	1	1	1	1	1	1	1	3	1	1	1	3	1	1	1		0	0	0	0	0	0
30	Female	Bachelor's degree	Junior-level	Non-permanent staff	5~10	Level III Hospital	Surgical System		32	2	3	2	2	2	2	2	2	2	2	2	3	2	2	2	19	2	2	5	3	2	1	1	2	1	9	3	3	3	5	2	2	1		1	0	1	0	0	0
43	Female	Bachelor's degree	Senior-level	Permanent employee	20~	Level III Hospital	Internal Medicine System		69	4	4	5	4	5	5	5	4	5	4	5	5	4	5	5	45	5	5	5	5	5	5	5	5	5	13	5	4	4	10	3	3	4		12	2	1	2	2	2
40	Female	Bachelor's degree	Intermediate-level	Permanent employee	15~20	Level III Hospital	Surgical System		60	5	5	4	4	4	3	4	4	5	4	5	4	3	3	3	32	4	4	4	4	4	3	3	3	3	14	5	4	5	7	3	2	2		14	2	2	2	2	2
45	Male	Bachelor's degree	Intermediate-level	Permanent employee	15~20	Level III Hospital	Outpatient and Emergency System		15	1	1	1	1	1	1	1	1	1	1	1	1	1	1	1	9	1	1	1	1	1	1	1	1	1	3	1	1	1	3	1	1	1		0	0	0	0	0	0
32	Female	Bachelor's degree	Intermediate-level	Permanent employee	5~10	Level III Hospital	Internal Medicine System		15	1	1	1	1	1	1	1	1	1	1	1	1	1	1	1	9	1	1	1	1	1	1	1	1	1	3	1	1	1	3	1	1	1		0	0	0	0	0	0
33	Female	Bachelor's degree	Intermediate-level	Permanent employee	5~10	Level III Hospital	Critical Care System		15	1	1	1	1	1	1	1	1	1	1	1	1	1	1	1	18	1	2	4	3	4	1	1	1	1	3	1	1	1	3	1	1	1		0	0	0	0	0	0
32	Female	Bachelor's degree	Junior-level	Non-permanent staff	5~10	Level III Hospital	Critical Care System		20	1	2	1	2	1	1	1	1	1	1	1	1	1	4	1	18	1	2	2	5	4	1	1	1	1	4	2	1	1	4	1	1	2		11	2	2	2	2	1
29	Female	Bachelor's degree	Junior-level	Non-permanent staff	5~10	Level III Hospital	Internal Medicine System		22	2	2	1	2	1	1	1	2	1	1	2	2	1	2	1	16	1	2	2	1	2	2	2	2	2	5	2	1	2	4	2	1	1		3	1	0	1	0	1
45	Female	Bachelor's degree	Intermediate-level	Permanent employee	15~20	Level III Hospital	Pediatric System		60	4	4	4	4	4	4	4	4	4	4	4	4	4	4	4	36	4	4	4	4	4	4	4	4	4	12	4	4	4	12	4	4	4		14	2	2	2	2	2
32	Female	Bachelor's degree	Intermediate-level	Non-permanent staff	10~15	Level III Hospital	Internal Medicine System		15	1	1	1	1	1	1	1	1	1	1	1	1	1	1	1	9	1	1	1	1	1	1	1	1	1	3	1	1	1	3	1	1	1		1	0	1	0	0	0
33	Female	Bachelor's degree	Intermediate-level	Permanent employee	10~15	Level III Hospital	Internal Medicine System		39	4	4	3	1	3	3	2	3	3	2	2	4	2	2	1	26	1	3	3	3	4	2	2	5	3	6	2	1	3	6	2	2	2		4	1	0	1	0	1
48	Female	Bachelor's degree	Senior-level	Permanent employee	20~	Level III Hospital	Critical Care System		15	1	1	1	1	1	1	1	1	1	1	1	1	1	1	1	10	1	1	1	1	1	1	1	2	1	3	1	1	1	3	1	1	1		2	0	1	0	0	0
33	Female	Bachelor's degree	Intermediate-level	Permanent employee	10~15	Level III Hospital	Surgical System		28	2	3	3	2	2	2	2	2	1	1	2	2	2	1	1	16	1	2	4	2	2	1	2	1	1	4	2	1	1	4	2	1	1		2	0	2	0	0	0
30	Female	Bachelor's degree	Intermediate-level	Non-permanent staff	5~10	Level III Hospital	Critical Care System		46	4	3	4	3	3	2	3	3	3	3	3	3	3	3	3	27	3	3	3	3	3	3	3	3	3	9	3	3	3	9	3	3	3		9	1	1	2	1	1
32	Female	Bachelor's degree	Junior-level	Non-permanent staff	5~10	Level III Hospital	Critical Care System		31	2	2	2	3	2	2	2	2	2	2	2	2	2	2	2	23	2	2	2	2	2	1	4	4	4	10	3	3	4	10	3	4	3		14	2	2	3	2	2
28	Male	Bachelor's degree	Junior-level	Non-permanent staff	5~10	Level III Hospital	Critical Care System		34	3	3	3	2	2	1	2	2	4	2	2	2	2	2	2	12	1	1	1	1	1	2	2	2	1	4	2	1	1	4	2	1	1		15	1	2	3	3	2
32	Female	Bachelor's degree	Intermediate-level	Permanent employee	5~10	Level III Hospital	Critical Care System		37	4	4	3	3	2	2	3	2	2	2	2	2	2	2	2	21	3	2	2	3	3	2	2	2	2	5	1	2	2	6	2	2	2		6	1	1	1	1	1
35	Female	Bachelor's degree	Junior-level	Non-permanent staff	10~15	Level III Hospital	Internal Medicine System		15	1	1	1	1	1	1	1	1	1	1	1	1	1	1	1	13	1	1	1	1	5	1	1	1	1	3	1	1	1	3	1	1	1		0	0	0	0	0	0
29	Male	master's degree~	Junior-level	Non-permanent staff	5~10	Level III Hospital	Critical Care System		17	2	2	1	1	1	1	1	1	1	1	1	1	1	1	1	9	1	1	1	1	1	1	1	1	1	3	1	1	1	3	1	1	1		0	0	0	0	0	0
32	Male	Bachelor's degree	Junior-level	Permanent employee	10~15	Level III Hospital	Critical Care System		19	1	3	1	2	1	1	1	1	1	1	1	1	1	2	1	11	1	1	1	2	2	1	1	1	1	3	1	1	1	3	1	1	1		1	0	1	0	0	0
30	Male	Bachelor's degree	Junior-level	Non-permanent staff	5~10	Level III Hospital	Critical Care System		17	2	2	1	1	1	1	1	1	1	1	1	1	1	1	1	10	1	2	1	1	1	1	1	1	1	3	1	1	1	3	1	1	1		0	0	0	0	0	0
29	Female	Bachelor's degree	Junior-level	Non-permanent staff	5~10	Level III Hospital	Critical Care System		22	2	2	2	5	1	1	1	1	1	1	1	1	1	1	1	17	1	1	1	5	5	1	1	1	1	3	1	1	1	3	1	1	1		0	0	0	0	0	0
35	Female	Bachelor's degree	Intermediate-level	Non-permanent staff	10~15	Level III Hospital	Critical Care System		59	4	4	4	4	4	4	4	4	4	4	4	4	3	4	4	35	3	4	4	4	4	4	4	4	4	12	4	4	4	13	4	5	4		15	2	3	2	2	2
57	Female	Bachelor's degree	Senior-level	Permanent employee	20~	Level III Hospital	Internal Medicine System		15	1	1	1	1	1	1	1	1	1	1	1	1	1	1	1	9	1	1	1	1	1	1	1	1	1	3	1	1	1	3	1	1	1		0	0	0	0	0	0
32	Female	Bachelor's degree	Intermediate-level	Non-permanent staff	10~15	Level III Hospital	Gynecology and Obstetrics System		29	3	3	1	2	2	2	2	1	1	2	2	3	1	2	2	12	1	2	1	1	1	1	1	2	2	6	2	2	2	6	2	2	2		4	0	1	1	1	1
52	Female	Bachelor's degree	Senior-level	Permanent employee	20~	Level III Hospital	Internal Medicine System		22	4	3	1	2	2	1	1	1	1	1	1	1	1	1	1	10	1	1	2	1	1	1	1	1	1	3	1	1	1	3	1	1	1		1	0	1	0	0	0
35	Female	Bachelor's degree	Intermediate-level	Non-permanent staff	10~15	Level III Hospital	Critical Care System		15	1	1	1	1	1	1	1	1	1	1	1	1	1	1	1	9	1	1	1	1	1	1	1	1	1	3	1	1	1	3	1	1	1		0	0	0	0	0	0
40	Female	Bachelor's degree	Intermediate-level	Permanent employee	15~20	Level III Hospital	Internal Medicine System		16	1	1	1	1	1	1	1	1	1	1	1	1	1	2	1	22	1	5	4	4	4	1	1	1	1	3	1	1	1	3	1	1	1		0	0	0	0	0	0
33	Male	Bachelor's degree	Junior-level	Permanent employee	5~10	Level III Hospital	Critical Care System		30	2	2	2	2	2	2	2	2	2	2	2	2	2	2	2	18	2	2	2	2	2	2	2	2	2	6	2	2	2	6	2	2	2		7	1	1	1	1	1
50	Female	master's degree~	Intermediate-level	Non-permanent staff	20~	Level III Hospital	Internal Medicine System		15	1	1	1	1	1	1	1	1	1	1	1	1	1	1	1	10	1	1	1	1	2	1	1	1	1	4	2	1	1	4	1	1	2		1	0	0	0	0	0
32	Female	Bachelor's degree	Junior-level	Non-permanent staff	5~10	Level III Hospital	Gynecology and Obstetrics System		20	2	1	2	1	1	1	1	1	2	1	2	1	1	1	2	9	1	1	1	1	1	1	1	1	1	3	1	1	1	3	1	1	1		2	0	1	0	0	0
45	Female	Bachelor's degree	Senior-level	Permanent employee	15~20	Level III Hospital	Gynecology and Obstetrics System		15	1	1	1	1	1	1	1	1	1	1	1	1	1	1	1	9	1	1	1	1	1	1	1	1	1	3	1	1	1	3	1	1	1		0	0	0	0	0	0
36	Female	Bachelor's degree	Intermediate-level	Permanent employee	10~15	Level III Hospital	Internal Medicine System		38	4	5	2	2	2	2	3	2	2	3	2	3	2	2	2	18	2	2	2	2	2	2	2	2	2	6	2	2	2	6	2	2	2		14	2	2	2	2	2
53	Female	Bachelor's degree	Senior-level	Permanent employee	20~	Level III Hospital	Internal Medicine System		15	1	1	1	1	1	1	1	1	1	1	1	1	1	1	1	19	1	4	4	4	2	1	1	1	1	3	1	1	1	3	1	1	1		2	0	1	0	0	0
30	Female	Bachelor's degree	Junior-level	Non-permanent staff	5~10	Level III Hospital	Critical Care System		59	4	3	4	4	4	4	4	4	4	4	4	4	4	4	4	35	4	4	4	4	4	4	4	4	3	12	4	4	4	12	4	4	4		14	2	2	2	2	2
30	Female	Bachelor's degree	Junior-level	Non-permanent staff	5~10	Level III Hospital	Internal Medicine System		15	1	1	1	1	1	1	1	1	1	1	1	1	1	1	1	9	1	1	1	1	1	1	1	1	1	3	1	1	1	3	1	1	1		2	0	1	0	1	0
37	Female	Bachelor's degree	Intermediate-level	Permanent employee	10~15	Level III Hospital	Internal Medicine System		52	3	3	5	5	3	4	3	3	3	5	3	3	3	3	3	45	5	5	5	5	5	5	5	5	5	15	5	5	5	15	5	5	5		14	2	2	2	2	2
33	Male	Bachelor's degree	Junior-level	Non-permanent staff	10~15	Level III Hospital	Critical Care System		44	3	2	3	4	3	3	3	4	3	3	2	3	2	3	3	22	2	3	3	2	3	3	2	2	2	9	2	4	3	9	3	3	3		20	2	3	3	3	3
36	Female	Bachelor's degree	Intermediate-level	Permanent employee	10~15	Level III Hospital	Internal Medicine System		15	1	1	1	1	1	1	1	1	1	1	1	1	1	1	1	9	1	1	1	1	1	1	1	1	1	3	1	1	1	3	1	1	1		1	0	0	0	1	0
38	Female	Bachelor's degree	Intermediate-level	Non-permanent staff	5~10	Level III Hospital	Internal Medicine System		19	3	1	1	2	2	1	1	1	1	1	1	1	1	1	1	9	1	1	1	1	1	1	1	1	1	3	1	1	1	3	1	1	1		0	0	0	0	0	0
36	Female	Bachelor's degree	Intermediate-level	Non-permanent staff	10~15	Level I Hospital	Internal Medicine System		17	2	2	1	1	1	1	1	1	1	1	1	1	1	1	1	9	1	1	1	1	1	1	1	1	1	3	1	1	1	3	1	1	1		0	0	0	0	0	0
33	Female	Bachelor's degree	Intermediate-level	Permanent employee	10~15	Level III Hospital	Internal Medicine System		41	2	4	4	3	2	1	2	4	3	2	3	3	2	4	2	23	1	2	5	3	3	2	3	3	1	6	3	2	1	6	2	2	2		2	1	0	1	0	0
30	Female	Bachelor's degree	Intermediate-level	Permanent employee	5~10	Level III Hospital	Surgical System		15	1	1	1	1	1	1	1	1	1	1	1	1	1	1	1	13	1	1	3	1	3	1	1	1	1	3	1	1	1	3	1	1	1		1	0	1	0	0	0
45	Female	Bachelor's degree	Senior-level	Permanent employee	20~	Level III Hospital	Function Department		33	3	3	3	3	3	2	2	2	2	2	2	2	1	1	2	18	2	2	2	2	2	2	2	2	2	6	2	2	2	6	2	2	2		7	1	1	1	1	1
40	Female	Bachelor's degree	Intermediate-level	Permanent employee	15~20	Level III Hospital	Surgical System		46	3	3	3	3	3	3	3	3	3	4	3	3	3	3	3	27	3	3	3	3	3	3	3	3	3	9	3	3	3	9	3	3	3		10	2	1	1	1	1
43	Female	Bachelor's degree	Senior-level	Permanent employee	15~20	Level III Hospital	Internal Medicine System		52	4	5	3	3	3	3	4	4	3	3	4	4	3	3	3	32	3	3	4	3	4	4	4	4	3	9	3	3	3	10	2	4	4		11	2	2	1	1	1
37	Female	Bachelor's degree	Intermediate-level	Non-permanent staff	10~15	Level III Hospital	Pediatric System		19	5	1	1	1	1	1	1	1	1	1	1	1	1	1	1	9	1	1	1	1	1	1	1	1	1	3	1	1	1	3	1	1	1		0	0	0	0	0	0
58	Female	Bachelor's degree	Senior-level	Permanent employee	20~	Level III Hospital	Surgical System		37	2	3	3	4	3	1	3	2	2	1	3	3	2	1	4	34	3	4	3	4	5	3	5	4	3	11	4	3	4	6	2	2	2		1	0	1	0	0	0
36	Female	Bachelor's degree	Junior-level	Non-permanent staff	10~15	Level III Hospital	Surgical System		20	2	2	1	2	1	1	1	2	1	1	1	1	1	2	1	14	1	1	1	1	5	1	1	2	1	3	1	1	1	3	1	1	1		1	0	0	1	0	0
28	Male	master's degree~	Junior-level	Non-permanent staff	5~10	Level III Hospital	Critical Care System		33	4	3	3	2	2	2	2	1	2	1	2	2	2	3	2	18	2	2	3	2	3	1	2	2	1	4	2	1	1	8	3	2	3		13	2	2	2	2	2
34	Female	master's degree~	Intermediate-level	Non-permanent staff	10~15	Level III Hospital	Internal Medicine System		18	2	2	2	1	1	1	1	1	1	1	1	1	1	1	1	9	1	1	1	1	1	1	1	1	1	3	1	1	1	3	1	1	1		0	0	0	0	0	0
37	Female	Bachelor's degree	Intermediate-level	Permanent employee	10~15	Level III Hospital	Internal Medicine System		15	1	1	1	1	1	1	1	1	1	1	1	1	1	1	1	9	1	1	1	1	1	1	1	1	1	3	1	1	1	3	1	1	1		0	0	0	0	0	0
33	Female	Bachelor's degree	Intermediate-level	Non-permanent staff	10~15	Level III Hospital	Surgical System		35	3	3	2	2	2	3	3	3	2	2	2	2	2	2	2	18	2	3	2	2	2	2	2	2	1	7	2	2	3	7	3	2	2		7	1	1	1	1	1
47	Female	Bachelor's degree	Senior-level	Permanent employee	20~	Level III Hospital	Internal Medicine System		15	1	1	1	1	1	1	1	1	1	1	1	1	1	1	1	9	1	1	1	1	1	1	1	1	1	3	1	1	1	3	1	1	1		1	0	1	0	0	0
39	Female	Bachelor's degree	Intermediate-level	Permanent employee	15~20	Level III Hospital	Critical Care System		16	1	1	1	1	1	1	1	1	1	1	1	1	1	2	1	17	1	1	1	5	5	1	1	1	1	3	1	1	1	4	2	1	1		1	0	0	1	0	0
47	Female	master's degree~	Intermediate-level	Permanent employee	20~	Level III Hospital	Internal Medicine System		17	2	1	1	2	1	1	1	1	1	1	1	1	1	1	1	22	1	1	4	4	5	1	4	1	1	3	1	1	1	3	1	1	1		0	0	0	0	0	0
31	Female	Bachelor's degree	Junior-level	Non-permanent staff	<5	Level I Hospital	Surgical System		16	1	2	1	1	1	1	1	1	1	1	1	1	1	1	1	9	1	1	1	1	1	1	1	1	1	3	1	1	1	3	1	1	1		0	0	0	0	0	0
35	Female	Bachelor's degree	Junior-level	Permanent employee	10~15	Level III Hospital	Surgical System		16	2	1	1	1	1	1	1	1	1	1	1	1	1	1	1	9	1	1	1	1	1	1	1	1	1	3	1	1	1	3	1	1	1		2	1	0	1	0	0
35	Female	Bachelor's degree	Intermediate-level	Permanent employee	10~15	Level III Hospital	Gynecology and Obstetrics System		15	1	1	1	1	1	1	1	1	1	1	1	1	1	1	1	9	1	1	1	1	1	1	1	1	1	3	1	1	1	3	1	1	1		1	1	0	0	0	0
46	Female	Bachelor's degree	Senior-level	Permanent employee	20~	Level III Hospital	Internal Medicine System		15	1	1	1	1	1	1	1	1	1	1	1	1	1	1	1	13	1	1	2	1	4	1	1	1	1	3	1	1	1	3	1	1	1		0	0	0	0	0	0
37	Female	Bachelor's degree	Intermediate-level	Non-permanent staff	10~15	Level III Hospital	Internal Medicine System		15	1	1	1	1	1	1	1	1	1	1	1	1	1	1	1	9	1	1	1	1	1	1	1	1	1	3	1	1	1	3	1	1	1		1	0	1	0	0	0
42	Female	Bachelor's degree	Intermediate-level	Permanent employee	20~	Level III Hospital	Internal Medicine System		15	1	1	1	1	1	1	1	1	1	1	1	1	1	1	1	9	1	1	1	1	1	1	1	1	1	3	1	1	1	3	1	1	1		0	0	0	0	0	0
35	Female	Bachelor's degree	Junior-level	Permanent employee	10~15	Level III Hospital	Critical Care System		15	1	1	1	1	1	1	1	1	1	1	1	1	1	1	1	9	1	1	1	1	1	1	1	1	1	3	1	1	1	3	1	1	1		0	0	0	0	0	0
33	Female	Bachelor's degree	Intermediate-level	Non-permanent staff	10~15	Level III Hospital	Internal Medicine System		30	2	3	3	1	2	2	2	1	2	2	2	2	2	2	2	21	2	2	3	2	4	2	2	2	2	6	2	2	2	6	2	2	2		2	1	0	1	0	0
32	Male	Bachelor's degree	Junior-level	Non-permanent staff	5~10	Level III Hospital	Internal Medicine System		37	5	4	3	2	2	3	2	2	2	2	2	2	2	2	2	18	2	2	2	2	2	2	2	2	2	6	2	2	2	5	1	2	2		11	1	1	2	2	2
38	Female	Bachelor's degree	Intermediate-level	Non-permanent staff	10~15	Level III Hospital	Internal Medicine System		15	1	1	1	1	1	1	1	1	1	1	1	1	1	1	1	9	1	1	1	1	1	1	1	1	1	3	1	1	1	3	1	1	1		1	0	0	1	0	0
36	Female	Bachelor's degree	Intermediate-level	Non-permanent staff	15~20	Level III Hospital	Surgical System		39	3	4	3	2	3	2	3	2	2	2	3	4	2	2	2	22	3	2	3	2	3	2	2	3	2	8	3	2	3	6	2	2	2		3	0	0	1	0	1
30	Female	Bachelor's degree	Junior-level	Non-permanent staff	5~10	Level III Hospital	Surgical System		15	1	1	1	1	1	1	1	1	1	1	1	1	1	1	1	9	1	1	1	1	1	1	1	1	1	3	1	1	1	3	1	1	1		2	1	1	0	0	0
26	Female	Bachelor's degree	Junior-level	Non-permanent staff	5~10	Level III Hospital	Surgical System		15	1	1	1	1	1	1	1	1	1	1	1	1	1	1	1	9	1	1	1	1	1	1	1	1	1	3	1	1	1	3	1	1	1		0	0	0	0	0	0
47	Female	master's degree~	Intermediate-level	Permanent employee	20~	Level III Hospital	Internal Medicine System		15	1	1	1	1	1	1	1	1	1	1	1	1	1	1	1	9	1	1	1	1	1	1	1	1	1	3	1	1	1	3	1	1	1		0	0	0	0	0	0
31	Female	Bachelor's degree	Junior-level	Non-permanent staff	5~10	Level III Hospital	Critical Care System		31	4	2	3	2	2	2	2	2	2	2	2	2	2	1	1	17	2	2	2	2	2	2	2	2	1	6	2	2	2	6	2	2	2		7	1	1	2	1	1
36	Female	Bachelor's degree	Junior-level	Non-permanent staff	10~15	Level III Hospital	Critical Care System		37	2	3	2	3	2	2	3	3	2	2	2	3	2	3	3	25	2	3	4	3	2	3	3	2	3	8	2	3	3	7	2	3	2		15	2	2	2	2	2
37	Female	Bachelor's degree	Intermediate-level	Permanent employee	10~15	Level III Hospital	Internal Medicine System		29	2	2	1	2	2	2	2	2	2	2	2	2	2	2	2	19	2	2	3	2	2	2	2	2	2	6	2	2	2	6	2	2	2		8	2	1	1	1	1
59	Female	master's degree~	Senior-level	Permanent employee	20~	Level III Hospital	Internal Medicine System		15	1	1	1	1	1	1	1	1	1	1	1	1	1	1	1	9	1	1	1	1	1	1	1	1	1	3	1	1	1	3	1	1	1		0	0	0	0	0	0
33	Female	Bachelor's degree	Intermediate-level	Non-permanent staff	10~15	Level III Hospital	Internal Medicine System		37	3	3	3	3	3	2	2	3	2	3	3	3	1	2	1	23	1	3	3	3	3	2	3	3	2	5	2	1	2	6	2	2	2		5	0	0	1	1	2
29	Female	Associate degree	Junior-level	Permanent employee	5~10	Level III Hospital	Critical Care System		44	4	5	4	2	2	2	3	3	2	1	4	4	2	4	2	34	3	5	5	5	5	2	5	2	2	8	4	2	2	5	2	1	2		5	1	0	3	0	0
44	Female	Bachelor's degree	Intermediate-level	Permanent employee	15~20	Level III Hospital	Internal Medicine System		45	3	3	3	3	3	3	3	3	3	3	3	3	3	3	3	27	3	3	3	3	3	3	3	3	3	9	3	3	3	9	3	3	3		7	1	1	1	1	1
34	Female	Bachelor's degree	Intermediate-level	Permanent employee	5~10	Level III Hospital	Internal Medicine System		24	2	3	2	2	2	1	2	1	1	1	2	2	1	1	1	17	1	2	4	2	4	1	1	1	1	4	2	1	1	6	2	2	2		1	0	0	0	0	0
33	Female	Bachelor's degree	Intermediate-level	Permanent employee	5~10	Level III Hospital	Internal Medicine System		40	4	4	2	3	1	3	3	3	3	3	3	3	2	2	1	25	1	3	3	2	4	3	3	3	3	9	3	3	3	6	2	2	2		2	0	0	1	1	0
29	Female	Bachelor's degree	Junior-level	Permanent employee	5~10	Level II Hospital	Surgical System		15	1	1	1	1	1	1	1	1	1	1	1	1	1	1	1	9	1	1	1	1	1	1	1	1	1	3	1	1	1	3	1	1	1		0	0	0	0	0	0
47	Female	master's degree~	Intermediate-level	Permanent employee	20~	Level III Hospital	Internal Medicine System		75	5	5	5	5	5	5	5	5	5	5	5	5	5	5	5	45	5	5	5	5	5	5	5	5	5	15	5	5	5	15	5	5	5		21	3	3	3	3	3
32	Female	Bachelor's degree	Junior-level	Non-permanent staff	5~10	Level III Hospital	Outpatient and Emergency System		15	1	1	1	1	1	1	1	1	1	1	1	1	1	1	1	9	1	1	1	1	1	1	1	1	1	3	1	1	1	3	1	1	1		0	0	0	0	0	0
28	Female	Bachelor's degree	Junior-level	Non-permanent staff	5~10	Level III Hospital	Outpatient and Emergency System		35	3	3	2	2	2	3	2	2	2	1	2	3	3	2	3	23	2	2	3	2	4	2	2	4	2	6	2	2	2	6	2	2	2		14	2	2	2	2	2
47	Female	Bachelor's degree	Senior-level	Permanent employee	20~	Level III Hospital	Critical Care System		15	1	1	1	1	1	1	1	1	1	1	1	1	1	1	1	9	1	1	1	1	1	1	1	1	1	3	1	1	1	3	1	1	1		0	0	0	0	0	0
48	Female	Associate degree	Senior-level	Permanent employee	20~	Level III Hospital	Nursing Department		27	1	2	2	2	2	1	1	2	2	2	3	3	1	2	1	30	2	3	4	3	5	2	2	5	4	12	5	3	4	7	2	2	3		4	1	1	0	1	1
41	Female	Bachelor's degree	Intermediate-level	Permanent employee	20~	Level III Hospital	Outpatient and Emergency System		15	1	1	1	1	1	1	1	1	1	1	1	1	1	1	1	9	1	1	1	1	1	1	1	1	1	3	1	1	1	3	1	1	1		1	0	1	0	0	0
[truncated: 18 more columns]
